# Supplementary material for: Type IV minor pilin ComN predicted the USS-receptor in Pasteurellaceae
Source: Front Microbiol. 2025 Oct 31;16:1647523. doi: 10.3389/fmicb.2025.1647523 (PMC12616744; doi:10.3389/fmicb.2025.1647523)
Supplement: Supplementary file 5 [file Table_2.xlsx]

## Sheet: OD
NCBI protein accession	Modeled in DeepTMHMM/AF3	TIGR accession	COG (eggNOG retrieved)	eggNOG functional annotation	Gene name (eggNOG retrieved)	Description (eggNOG retrieved)	AF3 modeling exclusion criteria	References (DOI/URL)	Remarks	Orthofinder OG	OrthoFinder HOG	OG coverage	STRING query	STRING query description	STRING top partner name	STRING top partner description	STRING web link
AAC21878.1	Yes	71421.HI_0205	no	no	no	no	-			OG0000734	N0.HOG0000918	148	71421.HI_0205	Signal	HI_0206	Cellular anatomical entity. Nucleobase-containing compound metabolic process. Cellular aromatic compound metabolic process. Nucleoside phosphate metabolic process. Phosphorus metabolic process. Phosphate-containing compound metabolic process. Nitrogen compound metabolic process. Metabolic process. Catabolic process. Nucleotide metabolic process. Nucleotide catabolic process. Cellular process. Aro…
AAC21961.1	Yes	71421.HI_0297	U	Type II secretory pathway, component PulF	pilC	T2SSF	-			OG0000283	N0.HOG0000467	149	hofC	Transport. Protein localization. Protein secretion. Cellular process. Protein transport. Protein secretion by the type II secretion system. Secretion by cell. Macromolecule localization. Establishment of protein localization to extracellular region. Establishment of protein localization. Secretion. Localization. Establishment of localization. Cellular localization. Transmembrane transport. Cellul…	hofB	Type II protein secretion system complex. Protein-containing complex. Nucleotide binding. Binding. ATP binding. Purine nucleotide binding. Adenyl nucleotide binding. Ribonucleotide binding. Purine ribonucleotide binding. Adenyl ribonucleotide binding. Purine ribonucleoside triphosphate binding. Small molecule binding. Ion binding. Anion binding. Organic cyclic compound binding. Carbohydrate deriv…	https://string-db.org/cgi/link?to=8F155BE9C2DD2269
AAC21962.1	Yes	71421.HI_0298	NU	Type II secretory pathway, ATPase PulE Tfp pilus assembly pathway, ATPase PilB	hofB	T2SSE,T2SSE_N	-	https://www.morf-db.org/projects/Public/MORF000052/genome/GCF_000750555.1/gene?id=59e732bdec02e67b05a851a7	Consider modeling	OG0001060	N0.HOG0001244	143	hofB	Type II protein secretion system complex. Protein-containing complex. Nucleotide binding. Binding. ATP binding. Purine nucleotide binding. Adenyl nucleotide binding. Ribonucleotide binding. Purine ribonucleotide binding. Adenyl ribonucleotide binding. Purine ribonucleoside triphosphate binding. Small molecule binding. Ion binding. Anion binding. Organic cyclic compound binding. Carbohydrate deriv…	hofC	Transport. Protein localization. Protein secretion. Cellular process. Protein transport. Protein secretion by the type II secretion system. Secretion by cell. Macromolecule localization. Establishment of protein localization to extracellular region. Establishment of protein localization. Secretion. Localization. Establishment of localization. Cellular localization. Transmembrane transport. Cellul…	https://string-db.org/cgi/link?to=00D314EDCC13B6AF
AAC21963.1	Yes	71421.HI_0299	NU	Major pilin	pilA	N_methyl,Pilin	-			OG0000826	N0.HOG0001010	148	ppdD	Pilus. Cell projection. Cellular anatomical entity. Type IV pilus. Pilus assembly. Cellular process. Cellular component organization. Cellular component assembly. Cell projection organization. Cell projection assembly. Type IV pilus-dependent motility. Type IV pilus assembly. Pilus organization. Cellular component biogenesis. Cell motility. Cellular component organization or biogenesis. Membrane.…	hofC	Transport. Protein localization. Protein secretion. Cellular process. Protein transport. Protein secretion by the type II secretion system. Secretion by cell. Macromolecule localization. Establishment of protein localization to extracellular region. Establishment of protein localization. Secretion. Localization. Establishment of localization. Cellular localization. Transmembrane transport. Cellul…	https://string-db.org/cgi/link?to=28D76DF9A07D90AA
AAC22093.1	Yes	71421.HI_0434	S	Competence protein F	comF	Pribosyltran	-	10.1042/BSR20140174	Consider modeling	OG0000495	N0.HOG0000679	148	comF	Cell communication. Horizontal gene transfer. DNA-mediated transformation. Response to external stimulus. Cellular process. Response to extracellular stimulus. Establishment of competence for transformation. Cellular response to extracellular stimulus. Response to stimulus. Cellular response to stimulus. Cellular response to external stimulus. Competence. Phosphoribosyltransferase domain. Phospho…	dprA	Intracellular. Cytoplasm. Cellular anatomical entity. Horizontal gene transfer. DNA-mediated transformation. Cellular process. Winged helix-like DNA-binding domain superfamily. DNA recombination-mediator protein A. DprA, winged helix domain. (2006) Switch from planktonic to sessile life: a major event in pneumococcal pathogenesis.. (2006) Non-canonical CRP sites control competence regulons in Esc…	https://string-db.org/cgi/link?to=6C4A0E761925F716
AAC22094.1	Yes	71421.HI_0435	U	Type II secretory pathway, component HofQ	pilQ	AMIN,STN,Secretin,Secretin_N	-			OG0000138	N0.HOG0000303	148	comE	Cell outer membrane. Membrane. Outer membrane. External encapsulating structure. Cell envelope. Envelope. Cell periphery. Cellular anatomical entity. Transport. Cell communication. Protein localization. Horizontal gene transfer. DNA-mediated transformation. Protein secretion. Response to external stimulus. Cellular process. Response to extracellular stimulus. Protein transport. Establishment of c…	comB	Cell wall. External encapsulating structure. Cell envelope. Envelope. Cell periphery. Cellular anatomical entity. Cell communication. Horizontal gene transfer. DNA-mediated transformation. Response to external stimulus. Cellular process. Response to extracellular stimulus. Establishment of competence for transformation. Cellular response to extracellular stimulus. Response to stimulus. Cellular r…	https://string-db.org/cgi/link?to=17B2030741117A69
AAC22097.1	Yes	71421.HI_0438	NU	PFAM Fimbrial assembly family protein	hofN	PilN	-			OG0000289	N0.HOG0000473	150	comB	Cell wall. External encapsulating structure. Cell envelope. Envelope. Cell periphery. Cellular anatomical entity. Cell communication. Horizontal gene transfer. DNA-mediated transformation. Response to external stimulus. Cellular process. Response to extracellular stimulus. Establishment of competence for transformation. Cellular response to extracellular stimulus. Response to stimulus. Cellular r…	comA	Cell wall. External encapsulating structure. Cell envelope. Envelope. Cell periphery. Cellular anatomical entity. Cell communication. Horizontal gene transfer. DNA-mediated transformation. Response to external stimulus. Cellular process. Response to extracellular stimulus. Establishment of competence for transformation. Cellular response to extracellular stimulus. Response to stimulus. Cellular r…	https://string-db.org/cgi/link?to=6928920884CA3B8C
AAC22098.1	Yes	71421.HI_0439	NU	Pilus assembly protein	hofM	PilM_2	-	https://www.uniprot.org/uniprotkb/P45753/entry	Consider modeling	OG0000378	N0.HOG0000562	149	comA	Cell wall. External encapsulating structure. Cell envelope. Envelope. Cell periphery. Cellular anatomical entity. Cell communication. Horizontal gene transfer. DNA-mediated transformation. Response to external stimulus. Cellular process. Response to extracellular stimulus. Establishment of competence for transformation. Cellular response to extracellular stimulus. Response to stimulus. Cellular r…	comB	Cell wall. External encapsulating structure. Cell envelope. Envelope. Cell periphery. Cellular anatomical entity. Cell communication. Horizontal gene transfer. DNA-mediated transformation. Response to external stimulus. Cellular process. Response to extracellular stimulus. Establishment of competence for transformation. Cellular response to extracellular stimulus. Response to stimulus. Cellular r…	https://string-db.org/cgi/link?to=47802FF593D8D254
AAC22111.1	Yes	71421.HI_0453	S	Protein of unknown function (DUF1523)	VY92_10800	DUF1523	-	https://string-db.org/cgi/network?taskId=bfoK1r8ZL6qu&sessionId=b1qYMb5Ll47i		OG0000496	N0.HOG0000680	149	HI_0453	Plasma membrane. Membrane. Integral component of membrane. Intrinsic component of membrane. Cell periphery. Cellular anatomical entity. Transmembrane. Cell membrane. Transmembrane helix. Bacteriophage phiNM3, A0EWY4. Protein of unknown function (DUF1523). Mixed, incl. Fucose metabolism, and Carbohydrate metabolism. Mostly uncharacterized, incl. RraB-like superfamily, and CNNM, transmembrane domai…	HI_0454	Intracellular. Cytoplasm. Cytosol. Cellular anatomical entity. Nucleobase-containing compound metabolic process. DNA metabolic process. Cellular aromatic compound metabolic process. Nitrogen compound metabolic process. Metabolic process. Cellular process. Cellular nitrogen compound metabolic process. Macromolecule metabolic process. Cellular metabolic process. Primary metabolic process. Cellular …	https://string-db.org/cgi/link?to=C7F6D234345B6A35
AAC22119.1	Yes	71421.HI_0461	S	Protein of unknown function (DUF535)	ybjX	DUF535	-	https://www.ebi.ac.uk/interpro/entry/pfam/PF04393/; https://string-db.org/cgi/network?taskId=bVmwrBfa4GhX&sessionId=b1qYMb5Ll47i		OG0000101	N0.HOG0000251	142	HI_0461	Response to stress. Cellular response to DNA damage stimulus. Cellular process. Cellular response to stress. Response to stimulus. Cellular response to stimulus. Protein of unknown function DUF535. Protein of unknown function (DUF535). Mixed, incl. Cell outer membrane, and Macromolecule modification. Mixed, incl. Cell outer membrane, and Lipopolysaccharide biosynthesis. Mixed, incl. Cell outer me…	HI_0974	Cell outer membrane. Membrane. Integral component of membrane. Outer membrane. External encapsulating structure. Cell envelope. Intrinsic component of membrane. Envelope. Cell periphery. Cellular anatomical entity. Transmembrane. Surface lipoprotein assembly modifier. Mixed, incl. Cell outer membrane, and Macromolecule modification. Mixed, incl. Cell outer membrane, and Lipopolysaccharide biosynt…	https://string-db.org/cgi/link?to=95CB4E02BE46448E
AAC22602.1	Yes	71421.HI_0938	NU	Prokaryotic N-terminal methylation motif	ppdA	N_methyl	-			OG0000964	N0.HOG0001148	147	HI_0938	Membrane. Integral component of membrane. Intrinsic component of membrane. Cellular anatomical entity. Transmembrane. Transmembrane helix. Prokaryotic N-terminal methylation site. Pilin-like. Prokaryotic N-terminal methylation motif. (2006) Evolution of competence and DNA uptake specificity in the Pasteurellaceae.. Mixed, incl. Redox-active center, and Cytochrome complex assembly. Mixed, incl. Cy…	HI_0939	Cell outer membrane. Membrane. Outer membrane. External encapsulating structure. Cell envelope. Envelope. Cell periphery. Cellular anatomical entity. Integral component of membrane. Intrinsic component of membrane. Transmembrane. Transmembrane helix. Prepilin peptidase-dependent protein B, predicted. Mixed, incl. Redox-active center, and Cytochrome complex assembly. Mixed, incl. Cytochrome comple…	https://string-db.org/cgi/link?to=C082426168236C4F
AAC22669.1	Yes	71421.HI_1008	L	DNA uptake protein	comEA	HHH_3	-	10.14288/1.0091760	Consider modeling	OG0000107	N0.HOG0000260	149	HI_1008	Type II protein secretion system complex. Protein-containing complex. Transport. Protein localization. Protein secretion. Cellular process. Protein transport. Protein secretion by the type II secretion system. Secretion by cell. Macromolecule localization. Establishment of protein localization to extracellular region. Establishment of protein localization. Secretion. Localization. Establishment o…	hofC	Transport. Protein localization. Protein secretion. Cellular process. Protein transport. Protein secretion by the type II secretion system. Secretion by cell. Macromolecule localization. Establishment of protein localization to extracellular region. Establishment of protein localization. Secretion. Localization. Establishment of localization. Cellular localization. Transmembrane transport. Cellul…	https://string-db.org/cgi/link?to=2EF071D76F7754F9
AAC22908.1	Yes	71421.HI_1249	S	Protein of unknown function (DUF1007)	MA20_06510	DUF1007	-			OG0001177	N0.HOG0001361	137	HI_1249	Signal. Protein of unknown function DUF1007. Uncharacterised conserved protein UCP008159,. Protein of unknown function (DUF1007)	HI_1248	Plasma membrane. Membrane. Cell periphery. Cellular anatomical entity. Transition metal ion transport. Transport. Ion transport. Cation transport. Cobalt ion transport. Cellular process. Response to inorganic substance. Response to metal ion. Response to nickel cation. Nickel cation transport. Metal ion transport. Response to cobalt ion. Ion transmembrane transport. Nickel cation transmembrane tr…	https://string-db.org/cgi/link?to=8BF1D2517D483A70
AAC22993.1	Yes	71421.HI_1341	S	Zn-ribbon-containing, possibly nucleic-acid-binding protein (DUF2310)	HD1486	DUF2310	-		Consider modeling	OG0001037	N0.HOG0001221	142	HI_1341	Uncharacterised conserved protein UCP029037. Zn-ribbon-containing, possibly nucleic-acid-binding protein (DUF2310). Mixed, incl. Queuosine biosynthesis, and Xenobiotic transport. Mixed, incl. Xenobiotic transport, and Efflux transmembrane transporter activity	HI_1343	Intracellular. Cellular anatomical entity. Catalytic activity. Pyridoxal phosphate. Aminotransferase class V domain. Pyridoxal phosphate-dependent transferase, major domain. Pyridoxal phosphate-dependent transferase. Aminotransferase class I and II. Mixed, incl. Queuosine biosynthesis, and Xenobiotic transport. Mixed, incl. Xenobiotic transport, and Efflux transmembrane transporter activity	https://string-db.org/cgi/link?to=F103CAC876D778C6
AAC22068.1	Yes	71421.HI_0409	M	Membrane proteins related to metalloendopeptidases	yebA	OapA,OapA_N,Peptidase_M23	-			OG0000837	N0.HOG0001021	146	HI_0409	Cellular anatomical entity. Septum digestion after cytokinesis. Proteolysis. Nitrogen compound metabolic process. Metabolic process. Cellular process. Protein metabolic process. Macromolecule metabolic process. Primary metabolic process. Cell division. Organic substance metabolic process. Organonitrogen compound metabolic process. Plasma membrane. Membrane. Integral component of membrane. Intrins…	amiB	Cellular anatomical entity. Peptidoglycan metabolic process. Aminoglycan metabolic process. Aminoglycan catabolic process. Glycosaminoglycan catabolic process. Nitrogen compound metabolic process. Metabolic process. Catabolic process. Macromolecule catabolic process. Peptidoglycan catabolic process. Cellular process. Cellular component organization. Glycosaminoglycan metabolic process. Macromolec…	https://string-db.org/cgi/link?to=D10FDB966504D568
AAC21683.1	Yes	71421.HI_0004	J	Single strand-specific metallo-endoribonuclease involved in late-stage 70S ribosome quality control and in maturation of the 3' terminus of the 16S rRNA	ybeY	UPF0054	-	https://www.uniprot.org/uniprotkb/P0A898/entry		OG0000630	N0.HOG0000814	149	ybeY	Intracellular. Cytoplasm. Organelle. Membrane-bounded organelle. Intracellular organelle. Intracellular membrane-bounded organelle. Cellular anatomical entity. Nucleobase-containing compound metabolic process. rRNA processing. RNA processing. Cellular aromatic compound metabolic process. Nitrogen compound metabolic process. Metabolic process. Cellular process. Gene expression. RNA metabolic proce…	sodA	Intracellular. Cytoplasm. Cytosol. Cellular anatomical entity. Response to reactive oxygen species. Response to superoxide. Response to oxygen radical. Superoxide metabolic process. Response to stress. Response to oxidative stress. Metabolic process. Response to toxic substance. Cellular process. Response to inorganic substance. Removal of superoxide radicals. Cellular response to stress. Cellula…	https://string-db.org/cgi/link?to=6224284D30CA1C0E
AAC21697.1	Yes	71421.HI_0019	J	Catalyzes the methylthiolation of N6- (dimethylallyl)adenosine (i(6)A), leading to the formation of 2- methylthio-N6-(dimethylallyl)adenosine (ms(2)i(6)A) at position 37 in tRNAs that read codons beginning with uridine	miaB	Radical_SAM,TRAM,UPF0004	-			OG0000807	N0.HOG0000991	148	miaB	Intracellular. Cytoplasm. Cytosol. Cellular anatomical entity. Nucleobase-containing compound metabolic process. RNA processing. tRNA metabolic process. tRNA modification. Cellular aromatic compound metabolic process. Nitrogen compound metabolic process. tRNA processing. Metabolic process. RNA modification. Cellular process. Gene expression. RNA metabolic process. ncRNA processing. Cellular nitro…	miaA	Intracellular. Cytoplasm. Cytosol. Cellular anatomical entity. Nucleobase-containing compound metabolic process. RNA processing. tRNA metabolic process. tRNA modification. Cellular aromatic compound metabolic process. Nitrogen compound metabolic process. tRNA processing. Metabolic process. RNA modification. Cellular process. Gene expression. RNA metabolic process. ncRNA processing. Cellular nitro…	https://string-db.org/cgi/link?to=C0B0DF4F5CC35423
AAC21721.1	Yes	71421.HI_0043	S	UPF0283 membrane protein	ycjF	DUF697	-	https://alphafold.ebi.ac.uk/entry/P44280		OG0000340	N0.HOG0000524	146	HI_0043	Plasma membrane. Membrane. Cell periphery. Cellular anatomical entity. Integral component of membrane. Intrinsic component of membrane. Transmembrane. Cell inner membrane. Cell membrane. Transmembrane helix. Uncharacterised protein family UPF0283. Protein of unknown function DUF697. Domain of unknown function (DUF697). Mixed, incl. Fucose metabolism, and Carbohydrate metabolism. Mostly uncharacte…	HI_1637	Nucleotide binding. Binding. ATP binding. Purine nucleotide binding. Adenyl nucleotide binding. Ribonucleotide binding. Purine ribonucleotide binding. Adenyl ribonucleotide binding. Purine ribonucleoside triphosphate binding. Small molecule binding. Ion binding. Anion binding. Organic cyclic compound binding. Carbohydrate derivative binding. Nucleoside phosphate binding. Heterocyclic compound bin…	https://string-db.org/cgi/link?to=C728FCFD356C5D61
AAC21783.1	Yes	71421.HI_0105	S	UPF0135 protein	ybgI	NIF3	-	https://www.ncbi.nlm.nih.gov/gene/945824		OG0000813	N0.HOG0000997	148	HI_0105	Intracellular. Cytoplasm. Cytosol. Cell pole. Cellular anatomical entity. Intracellular anatomical structure. Binding. Ion binding. Cation binding. Metal ion binding. Metal-binding. DUF34/NIF3. DUF34/NIF3 superfamily. NIF3 (NGG1p interacting factor 3). Mixed, incl. Peptidase M20, and Glutathione metabolism. Mixed, incl. Peptidase M20, and Glutathione metabolism. Glutathione metabolism, and Peptid…	ndk	Intracellular. Cytoplasm. Cytosol. Cellular anatomical entity. Nucleobase-containing compound metabolic process. Purine nucleotide metabolic process. Purine nucleotide biosynthetic process. Nucleoside diphosphate phosphorylation. GTP biosynthetic process. Pyrimidine nucleotide metabolic process. Pyrimidine nucleotide biosynthetic process. UTP biosynthetic process. CTP biosynthetic process. Cellul…	https://string-db.org/cgi/link?to=F12D1F4CAC549AF1
AAC21914.1	Yes	71421.HI_0246	C	radical SAM	yidF	Fer4_12,Radical_SAM,SPASM	-			OG0001442	N0.HOG0001644	93	71421.HI_0246	Signal. Uncharacterised conserved protein UCP020772. (2006) Identification of biofilm proteins in non-typeable Haemophilus Influenzae.. Mixed, incl. Intracellular signal transduction, and MerR-type HTH domain. Mixed, incl. Histone-like DNA-binding protein, and Thiol protease. Mixed, incl. Thiol protease, and Aldose 1-epimerase	HI_1316	Intracellular. Cytoplasm. Cellular anatomical entity. Alkaline-phosphatase-like, core domain superfamily. N-sulphoglucosamine sulphohydrolase, C-terminal. Domain of unknown function (DUF4976). Mixed, incl. Intracellular signal transduction, and MerR-type HTH domain. Mixed, incl. Histone-like DNA-binding protein, and Thiol protease. Mixed, incl. Thiol protease, and Aldose 1-epimerase
AAC21941.1	Yes	71421.HI_0276	S	UPF0761 membrane protein	rbn	Virul_fac_BrkB	-			OG0000365	N0.HOG0000549	150	HI_0276	Plasma membrane. Membrane. Cell periphery. Cellular anatomical entity. Integral component of plasma membrane. Integral component of membrane. Intrinsic component of membrane. Intrinsic component of plasma membrane. Transmembrane. Cell inner membrane. Cell membrane. Transmembrane helix. Virulence factor BrkB. Uncharacterised protein family UPF0761, bacterial. Mixed, incl. Active transmembrane tran…	HI_0277	SEC-C motif. Uncharacterised protein family UPF0225. NTF2-like domain superfamily. Mixed, incl. Active transmembrane transporter activity, and Electron transport. Mixed, incl. Active transmembrane transporter activity, and Electron transport. Mixed, incl. Electron transport, and Molybdenum cofactor biosynthesis. Mixed, incl. Molybdenum cofactor biosynthesis, and Electron transport	https://string-db.org/cgi/link?to=99CCF6DA3735684A
AAC21942.1	Yes	71421.HI_0277	S	Belongs to the UPF0225 family	ychJ	SEC-C	-	https://string-db.org/cgi/network?taskId=bRL7jvtymLVU&sessionId=b1qYMb5Ll47i		OG0001174	N0.HOG0001358	140	HI_0277	SEC-C motif. Uncharacterised protein family UPF0225. NTF2-like domain superfamily. Mixed, incl. Active transmembrane transporter activity, and Electron transport. Mixed, incl. Active transmembrane transporter activity, and Electron transport. Mixed, incl. Electron transport, and Molybdenum cofactor biosynthesis. Mixed, incl. Molybdenum cofactor biosynthesis, and Electron transport	HI_0276	Plasma membrane. Membrane. Cell periphery. Cellular anatomical entity. Integral component of plasma membrane. Integral component of membrane. Intrinsic component of membrane. Intrinsic component of plasma membrane. Transmembrane. Cell inner membrane. Cell membrane. Transmembrane helix. Virulence factor BrkB. Uncharacterised protein family UPF0761, bacterial. Mixed, incl. Active transmembrane tran…	https://string-db.org/cgi/link?to=109CA3ED4892D766
AAC21960.1	Yes	71421.HI_0296	NOU	type 4 prepilin-like proteins leader peptide-processing enzyme	hofD	DiS_P_DiS,Peptidase_A24	-			OG0000366	N0.HOG0000550	148	hofD	Plasma membrane. Membrane. Cell periphery. Cellular anatomical entity. Signal peptide processing. Proteolysis. Peptide metabolic process. Nitrogen compound metabolic process. Metabolic process. Cellular process. Gene expression. Protein processing. Protein metabolic process. Cellular nitrogen compound metabolic process. Macromolecule metabolic process. Cellular amide metabolic process. Cellular m…	hofC	Transport. Protein localization. Protein secretion. Cellular process. Protein transport. Protein secretion by the type II secretion system. Secretion by cell. Macromolecule localization. Establishment of protein localization to extracellular region. Establishment of protein localization. Secretion. Localization. Establishment of localization. Cellular localization. Transmembrane transport. Cellul…	https://string-db.org/cgi/link?to=A71122FDAEB3046C
AAC21969.1	Yes	71421.HI_0304	K	Belongs to the UPF0301 (AlgH) family	yqgE	DUF179	-	https://string-db.org/cgi/network?taskId=bUide9hdV9W0&sessionId=b1qYMb5Ll47i		OG0000475	N0.HOG0000659	149	HI_0304	Intracellular. Cytoplasm. Cytosol. Cellular anatomical entity. Intracellular anatomical structure. Protein of unknown function UPF0301. Uncharacterized ACR, COG1678. (2005) Codon usage comparison of novel genes in clinical isolates of Haemophilus influenzae.. Mixed, incl. RNA modification, and Pyrimidine metabolism. Mixed, incl. RNA modification, and Ribonucleoside-diphosphate reductase activity.…	nrdA	Intracellular. Cytoplasm. Cytosol. Ribonucleoside-diphosphate reductase complex. Protein-containing complex. Cellular anatomical entity. Catalytic complex. Oxidoreductase complex. Nucleobase-containing compound metabolic process. DNA metabolic process. DNA replication. Cellular aromatic compound metabolic process. Nucleoside phosphate metabolic process. Phosphorus metabolic process. Phosphate-con…	https://string-db.org/cgi/link?to=150097D2E6A84148
AAC21977.1	Yes	71421.HI_0310	S	Family of unknown function (DUF5339)	Z012_08725	DUF5339	-			OG0001012	N0.HOG0001196	146	HI_0310	Signal. Uncharacterised protein family HI0310. Family of unknown function (DUF5339). Mixed, incl. DNA recombination, and Protein of unknown function DUF882	xerD	Intracellular. Protein-containing complex. Holliday junction resolvase complex. Catalytic complex. Endodeoxyribonuclease complex. Endonuclease complex. Nucleobase-containing compound metabolic process. DNA metabolic process. DNA recombination. Transposition, DNA-mediated. Cellular aromatic compound metabolic process. Nitrogen compound metabolic process. Cell cycle. Chromosome segregation. Metabol…	https://string-db.org/cgi/link?to=464DEB551F934AF4
AAC22000.1	Yes	71421.HI_0338	S	UPF0118 membrane protein	tqsA	AI-2E_transport	-	https://www.ebi.ac.uk/interpro/entry/pfam/PF01594/		OG0000828	N0.HOG0001012	144	HI_0338	Plasma membrane. Membrane. Cell periphery. Cellular anatomical entity. Transport. Cellular process. Localization. Establishment of localization. Transmembrane transport. Integral component of membrane. Intrinsic component of membrane. Transmembrane. Cell membrane. Transmembrane helix. Transmembrane protein TqsA-like. AI-2E family transporter. Mixed, incl. Regulation of nitrogen utilization, and R…	mog	Intracellular. Cytoplasm. Cytosol. Cellular anatomical entity. Mo-molybdopterin cofactor biosynthetic process. Phosphorus metabolic process. Phosphate-containing compound metabolic process. Nitrogen compound metabolic process. Metabolic process. Biosynthetic process. Cellular process. Heterocycle biosynthetic process. Protein metabolic process. Organophosphate metabolic process. Mo-molybdopterin …	https://string-db.org/cgi/link?to=599D7991A9AB267E
AAC22028.1	Yes	71421.HI_0370	S	UPF0070 protein	yfgM	TPR_21	-	https://www.uniprot.org/uniprotkb/P76576/entry		OG0000660	N0.HOG0000844	149	HI_0370	Plasma membrane. Integral component of plasma membrane. External side of plasma membrane. Cell surface. Membrane. Integral component of membrane. Intrinsic component of membrane. Intrinsic component of plasma membrane. Intrinsic component of external side of plasma membrane. Integral component of external side of plasma membrane. Cell periphery. Side of membrane. Cellular anatomical entity. Prote…	hisS	Intracellular. Cytoplasm. Cellular anatomical entity. Organic acid metabolic process. Nucleobase-containing compound metabolic process. tRNA metabolic process. Translation. tRNA aminoacylation for protein translation. histidyl-tRNA aminoacylation. Peptide metabolic process. Cellular amino acid metabolic process. Cellular aromatic compound metabolic process. Nitrogen compound metabolic process. Me…	https://string-db.org/cgi/link?to=FB6D5CA2FE5FF464
AAC22054.1	Yes	71421.HI_0395	S	Belongs to the UPF0125 (RnfH) family	rnfH	Ub-RnfH	-	https://string-db.org/cgi/network?taskId=b4Ljr5eeKvcM&sessionId=b1qYMb5Ll47i		OG0000833	N0.HOG0001017	148	HI_0395	Molybdopterin synthase/thiamin biosynthesis sulphur carrier, beta-grasp. RnfH protein. RnfH superfamily. RnfH family Ubiquitin. Mostly uncharacterized, incl. Purine metabolism, and Biosynthesis of ansamycins. Mixed, incl. cAMP, and OBG-type guanine nucleotide-binding (G) domain	rnfB	Intracellular. Cytoplasm. Thylakoid. Membrane. Photosynthetic membrane. Cellular anatomical entity. Plasma membrane-derived chromatophore. Plasma membrane-derived chromatophore membrane. Generation of precursor metabolites and energy. Metabolic process. Cellular process. Electron transport chain. Cellular metabolic process. Plasma membrane. Cell periphery. Catalytic activity. Binding. Electron tr…	https://string-db.org/cgi/link?to=A89FA702A287350A
AAC22095.1	Yes	71421.HI_0436	-	competence protein D (comD)	comD	-	-			OG0001482	N0.HOG0001689	88	71421.HI_0436	Cell communication. Horizontal gene transfer. DNA-mediated transformation. Response to external stimulus. Cellular process. Response to extracellular stimulus. Establishment of competence for transformation. Cellular response to extracellular stimulus. Response to stimulus. Cellular response to stimulus. Cellular response to external stimulus. Competence. Type IV pilus inner membrane component Pi…	comE	Cell outer membrane. Membrane. Outer membrane. External encapsulating structure. Cell envelope. Envelope. Cell periphery. Cellular anatomical entity. Transport. Cell communication. Protein localization. Horizontal gene transfer. DNA-mediated transformation. Protein secretion. Response to external stimulus. Cellular process. Response to extracellular stimulus. Protein transport. Establishment of c…
AAC22096.1	Yes	71421.HI_0437	-	-	comC	-	-			OG0001493	N0.HOG0001700	85	comC	Cell communication. Horizontal gene transfer. DNA-mediated transformation. Response to external stimulus. Cellular process. Response to extracellular stimulus. Establishment of competence for transformation. Cellular response to extracellular stimulus. Response to stimulus. Cellular response to stimulus. Cellular response to external stimulus. Competence. (2018) Basic Characterization of Natural …	comE	Cell outer membrane. Membrane. Outer membrane. External encapsulating structure. Cell envelope. Envelope. Cell periphery. Cellular anatomical entity. Transport. Cell communication. Protein localization. Horizontal gene transfer. DNA-mediated transformation. Protein secretion. Response to external stimulus. Cellular process. Response to extracellular stimulus. Protein transport. Establishment of c…	https://string-db.org/cgi/link?to=47BAF12F99CD3663
AAC22126.1	Yes	71421.HI_0467	S	UPF0701 protein	yicC	DUF1732,YicC_N	-			OG0000226	N0.HOG0000407	150	HI_0467	Intracellular. Cytoplasm. Cytosol. Cellular anatomical entity. Conserved hypothetical protein CHP00255. YicC-like, N-terminal. Domain of unknown function DUF1732. YicC-like family, N-terminal region. Domain of unknown function (DUF1732). Mixed, incl. Iron-sulfur cluster assembly, and Translocase. Mixed, incl. Iron-sulfur cluster assembly, and Translocase	HI_0466	Intracellular. Cytoplasm. Cytosol. Cellular anatomical entity. Sulfur compound metabolic process. Metabolic process. Cellular process. Cellular component organization. Iron-sulfur cluster assembly. Cellular component assembly. Metallo-sulfur cluster assembly. Cellular component biogenesis. Cellular metabolic process. Cellular component organization or biogenesis. Aminomethyltransferase, folate-bi…	https://string-db.org/cgi/link?to=47F100DC237A15F6
AAC22165.1	Yes	71421.HI_0507	S	UPF0114 protein	yqhA	UPF0114	-			OG0001280	N0.HOG0001476	121	HI_0507	Plasma membrane. Membrane. Cell periphery. Cellular anatomical entity. Integral component of membrane. Intrinsic component of membrane. Transmembrane. Cell membrane. Transmembrane helix. Uncharacterised protein family UPF0114. Uncharacterised protein family UPF0114, bacteria. Uncharacterized protein family, UPF0114. Mixed, incl. Lipopolysaccharide biosynthesis, and Sugar transport. Mixed, incl. S…	rbsR	Intracellular. Cytoplasm. Cytosol. Cellular anatomical entity. Regulation of transcription, DNA-templated. Regulation of biosynthetic process. Regulation of gene expression. Regulation of macromolecule biosynthetic process. Regulation of nucleobase-containing compound metabolic process. Regulation of metabolic process. Regulation of cellular metabolic process. Regulation of cellular biosynthetic …	https://string-db.org/cgi/link?to=CB6C677A8C28088C
AAC22168.1	Yes	71421.HI_0510	S	Uncharacterised protein family UPF0066	yaeB	UPF0066	-			OG0000950	N0.HOG0001134	147	trmO	Cellular anatomical entity. RNA methylation. Nucleobase-containing compound metabolic process. RNA processing. tRNA metabolic process. tRNA modification. Cellular aromatic compound metabolic process. Nitrogen compound metabolic process. tRNA processing. Metabolic process. RNA modification. Cellular process. Gene expression. RNA metabolic process. tRNA methylation. Methylation. ncRNA processing. C…	tcdA	Intracellular. Cytoplasm. Cellular anatomical entity. Nucleobase-containing compound metabolic process. RNA processing. tRNA metabolic process. tRNA modification. Cellular aromatic compound metabolic process. Nitrogen compound metabolic process. tRNA processing. Metabolic process. RNA modification. Cellular process. Gene expression. RNA metabolic process. ncRNA processing. Cellular nitrogen compo…	https://string-db.org/cgi/link?to=25653AD7D0288DF3
AAC22380.1	Yes	71421.HI_0722	S	IMPACT family member	yigZ	DUF1949,UPF0029	-			OG0001119	N0.HOG0001303	140	HI_0722	Polysome. Protein-containing complex. Ribonucleoprotein complex. Regulation of translation. Regulation of translational initiation. Regulation of biosynthetic process. Regulation of gene expression. Regulation of macromolecule biosynthetic process. Post-transcriptional regulation of gene expression. Regulation of metabolic process. Regulation of cellular metabolic process. Regulation of cellular …	trkH	Plasma membrane. Integral component of plasma membrane. Membrane. Integral component of membrane. Intrinsic component of membrane. Intrinsic component of plasma membrane. Cell periphery. Cellular anatomical entity. Transport. Ion transport. Cation transport. Potassium ion transport. Anion transport. Chloride transport. Cellular process. Inorganic anion transport. Metal ion transport. Ion transmem…	https://string-db.org/cgi/link?to=B5E0BA2D4166075B
AAC22476.1	Yes	71421.HI_0817	S	Belongs to the UPF0149 family	ygfB	UPF0149	-			OG0000302	N0.HOG0000486	150	HI_0817	Intracellular. Cytoplasm. Cytosol. Cellular anatomical entity. Intracellular anatomical structure. YgfB-like. YgfB-like superfamily. Uncharacterised protein family (UPF0149). (2023) YgfB increases beta-lactam resistance in Pseudomonas aeruginosa by counteracting AlpA-mediated ampDh3 expression.. Mixed, incl. Lipopolysaccharide biosynthesis, and Sugar transport. Mixed, incl. Lipopolysaccharide bio…	pepP	Intracellular. Cytoplasm. Cellular anatomical entity. Proteolysis. Nitrogen compound metabolic process. Metabolic process. Protein metabolic process. Macromolecule metabolic process. Primary metabolic process. Organic substance metabolic process. Organonitrogen compound metabolic process. Intracellular anatomical structure. Cytosol. Catalytic activity. Aminopeptidase activity. Binding. Peptidase …	https://string-db.org/cgi/link?to=69E0E457E703C296
AAC22499.1	Yes	71421.HI_0840	S	Belongs to the UPF0352 family	yejL	DUF1414	-			OG0000868	N0.HOG0001052	148	HI_0840	Intracellular. Cytoplasm. Cytosol. Cellular anatomical entity. Uncharacterised protein family UPF0352. YejL-like superfamily. Protein of unknown function (DUF1414). Mixed, incl. Cell division, and Membrane. Mixed, incl. Cell division, and Envelope. Mixed, incl. Cell division, and Envelope. Mixed, incl. Cell division, and Macromolecule localization. Mixed, incl. Macromolecule localization, and Reg…	HI_0841	Plasma membrane. Membrane. Cell periphery. Cellular anatomical entity. Catalytic activity. Sulfuric ester hydrolase activity. Hydrolase activity. Hydrolase activity, acting on ester bonds. Sulfatase, N-terminal. Alkaline-phosphatase-like, core domain superfamily. Inner membrane protein YejM. Inner membrane protein YejM, N-terminal. Sulfatase. Domain of unknown function (DUF3413). Mixed, incl. Cel…	https://string-db.org/cgi/link?to=EB0980A1562789A5
AAC22514.1	Yes	71421.HI_0855	S	Belongs to the UPF0597 family	yhaM	SDH_alpha	-			OG0001411	N0.HOG0001613	95	HI_0855	Sulfur amino acid metabolic process. Sulfur amino acid catabolic process. Organic acid metabolic process. Pyruvate metabolic process. Cellular amino acid metabolic process. Cysteine metabolic process. Sulfur compound metabolic process. Nitrogen compound metabolic process. Metabolic process. Catabolic process. Cellular amino acid catabolic process. Serine family amino acid metabolic process. Serin…	polA	Intracellular. Cytoplasm. Cytosol. Cellular anatomical entity. Nucleobase-containing compound metabolic process. DNA metabolic process. DNA replication. DNA-templated DNA replication. DNA repair. Double-strand break repair. Cellular aromatic compound metabolic process. Nitrogen compound metabolic process. Response to stress. Cellular response to DNA damage stimulus. Metabolic process. Biosyntheti…	https://string-db.org/cgi/link?to=A19C1B1D5B6C7679
AAC22570.1	Yes	71421.HI_0908	S	Protein of unknown function (DUF2547)	-	DUF2547	-			OG0001166	N0.HOG0001350	141	HI_0908	SecA translation cis-regulator SecM, small type. Mixed, incl. Active transmembrane transporter activity, and Electron transport. Mixed, incl. Active transmembrane transporter activity, and Electron transport. Mixed, incl. Secondary active transmembrane transporter activity, and Copper ion transport. Mixed, incl. Secondary active transmembrane transporter activity, and Flavodoxin-like fold. Mixed,…	HI_0907	Protein of unknown function DUF721/UPF0232. Mixed, incl. Active transmembrane transporter activity, and Electron transport. Mixed, incl. Active transmembrane transporter activity, and Electron transport. Mixed, incl. Secondary active transmembrane transporter activity, and Copper ion transport. Mixed, incl. Secondary active transmembrane transporter activity, and Flavodoxin-like fold. Mixed, incl…	https://string-db.org/cgi/link?to=6D93136F3B4B4E13
AAC22600.1	Yes	71421.HI_0930	-	-	-	-	-			OG0001894	N0.HOG0002116	44	71421.HI_0930	Mixed, incl. Redox-active center, and Cytochrome complex assembly. Mixed, incl. Cytochrome complex assembly, and Pilin-like	HI_0929	Intracellular. Cytoplasm. Cytosol. Cellular anatomical entity. Nucleotide binding. Catalytic activity. Binding. ATP binding. Ligase activity. Purine nucleotide binding. Adenyl nucleotide binding. Ribonucleotide binding. Purine ribonucleotide binding. Adenyl ribonucleotide binding. Purine ribonucleoside triphosphate binding. Small molecule binding. Ion binding. Anion binding. Cation binding. Metal…
AAC22603.1	Yes	71421.HI_0939	U	General secretion pathway protein	ppdB	N_methyl	-			OG0001221	N0.HOG0001405	131	71421.HI_0939	Cell outer membrane. Membrane. Outer membrane. External encapsulating structure. Cell envelope. Envelope. Cell periphery. Cellular anatomical entity. Integral component of membrane. Intrinsic component of membrane. Transmembrane. Transmembrane helix. Prepilin peptidase-dependent protein B, predicted. Mixed, incl. Redox-active center, and Cytochrome complex assembly. Mixed, incl. Cytochrome comple…	HI_0938	Membrane. Integral component of membrane. Intrinsic component of membrane. Cellular anatomical entity. Transmembrane. Transmembrane helix. Prokaryotic N-terminal methylation site. Pilin-like. Prokaryotic N-terminal methylation motif. (2006) Evolution of competence and DNA uptake specificity in the Pasteurellaceae.. Mixed, incl. Redox-active center, and Cytochrome complex assembly. Mixed, incl. Cy…
AAC22604.1	Yes	71421.HI_0940	S	Protein of unknown function (DUF2572)	-	DUF2572	-			OG0001425	N0.HOG0001627	96	HI_0940	Membrane. Integral component of membrane. Intrinsic component of membrane. Cellular anatomical entity. Transmembrane. Transmembrane helix. Protein of unknown function DUF2572. Protein of unknown function (DUF2572). (2006) Non-canonical CRP sites control competence regulons in Escherichia coli and many other gamma-proteobacteria.. Mixed, incl. Redox-active center, and Cytochrome complex assembly. …	HI_0941	Signal. Uncharacterised protein family HI0941. Family of unknown function (DUF5374). (2006) Non-canonical CRP sites control competence regulons in Escherichia coli and many other gamma-proteobacteria.. Mixed, incl. Redox-active center, and Cytochrome complex assembly. Mixed, incl. Cytochrome complex assembly, and Pilin-like. Mixed, incl. Pilin-like, and Peptidase S1C	https://string-db.org/cgi/link?to=A87E05266996272E
AAC22605.1	Yes	71421.HI_0941	S	Family of unknown function (DUF5374)	Z012_08650	DUF5374	-			OG0000879	N0.HOG0001063	148	HI_0941	Signal. Uncharacterised protein family HI0941. Family of unknown function (DUF5374). (2006) Non-canonical CRP sites control competence regulons in Escherichia coli and many other gamma-proteobacteria.. Mixed, incl. Redox-active center, and Cytochrome complex assembly. Mixed, incl. Cytochrome complex assembly, and Pilin-like. Mixed, incl. Pilin-like, and Peptidase S1C	HI_0940	Membrane. Integral component of membrane. Intrinsic component of membrane. Cellular anatomical entity. Transmembrane. Transmembrane helix. Protein of unknown function DUF2572. Protein of unknown function (DUF2572). (2006) Non-canonical CRP sites control competence regulons in Escherichia coli and many other gamma-proteobacteria.. Mixed, incl. Redox-active center, and Cytochrome complex assembly. …	https://string-db.org/cgi/link?to=807A7C3205F8012B
AAC22613.1	Yes	71421.HI_0952	E	Belongs to the UPF0758 family	radC	RadC	-			OG0001071	N0.HOG0001255	144	HI_0952	DNA-directed RNA polymerase complex. Intracellular. Replication fork. Chromosome. RNA polymerase complex. Replisome. Protein-containing complex. protein-DNA complex. Organelle. Non-membrane-bounded organelle. Intracellular organelle. Intracellular non-membrane-bounded organelle. Transferase complex, transferring phosphorus-containing groups. Cellular anatomical entity. Catalytic complex. Primosom…	comF	Cell communication. Horizontal gene transfer. DNA-mediated transformation. Response to external stimulus. Cellular process. Response to extracellular stimulus. Establishment of competence for transformation. Cellular response to extracellular stimulus. Response to stimulus. Cellular response to stimulus. Cellular response to external stimulus. Competence. Phosphoribosyltransferase domain. Phospho…	https://string-db.org/cgi/link?to=852CBD200B51FBC5
AAC22629.1	Yes	71421.HI_0966	S	Family of unknown function (DUF5358)	-	DUF5358	-			OG0001236	N0.HOG0001423	131	HI_0966	Protein of unknown function DUF5358. Family of unknown function (DUF5358). Mixed, incl. Menaquinone biosynthesis, and Fatty acid metabolic process. Mixed, incl. Menaquinone biosynthesis, and KR domain	menB	Intracellular. Cytoplasm. Cytosol. Cellular anatomical entity. Metabolic process. Biosynthetic process. Menaquinone metabolic process. Menaquinone biosynthetic process. Cellular process. Cellular ketone metabolic process. Ketone biosynthetic process. Cellular metabolic process. Cellular biosynthetic process. Small molecule metabolic process. Small molecule biosynthetic process. Organic substance …	https://string-db.org/cgi/link?to=2A799113FD211E66
AAC22645.1	Yes	71421.HI_0984	S	Belongs to the UPF0246 family	yaaA	H2O2_YaaD	-			OG0000967	N0.HOG0001151	147	HI_0984	Intracellular. Cytoplasm. Cytosol. Cellular anatomical entity. Response to stress. Response to oxidative stress. Response to hydroperoxide. Response to chemical. Response to stimulus. Response to oxygen-containing compound. Intracellular anatomical structure. Peroxide stress protein YaaA. Mixed, incl. Horizontal gene transfer, and Protein secretion by the type II secretion system	HI_0983	Mixed, incl. Horizontal gene transfer, and Protein secretion by the type II secretion system	https://string-db.org/cgi/link?to=BF88CDBC08C4AE31
AAC22694.1	Yes	71421.HI_1034	S	Belongs to the UPF0234 family	yajQ	DUF520	-			OG0000577	N0.HOG0000761	149	HI_1034	Intracellular. Cytoplasm. Cytosol. Cellular anatomical entity. Intracellular anatomical structure. Nucleotide binding. Binding. Small molecule binding. Organic cyclic compound binding. Nucleoside phosphate binding. Heterocyclic compound binding. UPF0234-like, C-terminal. Protein of unknown function DUF520. UPF0234, N-terminal. YajQ-like superfamily. Protein of unknown function (DUF520). Mixed, in…	serB	Cellular anatomical entity. Organic acid metabolic process. Cellular amino acid metabolic process. L-serine metabolic process. L-serine biosynthetic process. Phosphorus metabolic process. Phosphate-containing compound metabolic process. Nitrogen compound metabolic process. Metabolic process. Cellular amino acid biosynthetic process. Biosynthetic process. Serine family amino acid metabolic process…	https://string-db.org/cgi/link?to=60E7BF57C286376C
AAC22730.1	Yes	71421.HI_1074	S	UPF0756 membrane protein	yeaL	DUF441	-			OG0000579	N0.HOG0000763	148	HI_1074	Plasma membrane. Membrane. Cell periphery. Cellular anatomical entity. Integral component of plasma membrane. Integral component of membrane. Intrinsic component of membrane. Intrinsic component of plasma membrane. Transmembrane. Cell membrane. Transmembrane helix. Uncharacterised protein family UPF0756, transmembrame. Protein of unknown function (DUF441). Mixed, incl. Active transmembrane transp…	hrpA	Cellular anatomical entity. Maturation of SSU-rRNA from tricistronic rRNA transcript (SSU-rRNA, 5.8S rRNA, LSU-rRNA). Nucleobase-containing compound metabolic process. rRNA processing. RNA processing. mRNA processing. Cellular aromatic compound metabolic process. Nitrogen compound metabolic process. Metabolic process. Cellular process. Gene expression. RNA metabolic process. mRNA metabolic proces…	https://string-db.org/cgi/link?to=955C129B4BCE488C
AAC22771.1	Yes	71421.HI_1117	O	Competence protein comM	comM	ChlI,Mg_chelatase,Mg_chelatase_C	-	https://www.uniprot.org/uniprotkb/P45049/entry	Consider modeling	OG0001198	N0.HOG0001382	134	comM	Proteasome complex. Intracellular. Protein-containing complex. Catalytic complex. Peptidase complex. Endopeptidase complex. Organelle organization. Cell communication. Horizontal gene transfer. DNA-mediated transformation. Response to external stimulus. Cellular process. Response to extracellular stimulus. Cellular component organization. Establishment of competence for transformation. Cellular r…	dprA	Intracellular. Cytoplasm. Cellular anatomical entity. Horizontal gene transfer. DNA-mediated transformation. Cellular process. Winged helix-like DNA-binding domain superfamily. DNA recombination-mediator protein A. DprA, winged helix domain. (2006) Switch from planktonic to sessile life: a major event in pneumococcal pathogenesis.. (2006) Non-canonical CRP sites control competence regulons in Esc…	https://string-db.org/cgi/link?to=E967E810D9CAF36D
AAC22806.1	Yes	71421.HI_1151	S	Belongs to the UPF0307 family	yjgA	DUF615	-			OG0000753	N0.HOG0000937	148	HI_1151	Intracellular. Cytoplasm. Cytosol. Cellular anatomical entity. Intracellular anatomical structure. Ribosome-associated, YjgA. PSPTO4464-like domain superfamily. Protein of unknown function (DUF615). Mixed, incl. Cell division, and Membrane. Mixed, incl. Cell division, and Envelope. Mixed, incl. Cell division, and Envelope. Mixed, incl. Cell division, and Macromolecule localization. Mixed, incl. M…	lptA	Periplasmic space. Cellular anatomical entity. Transport. Lipid transport. Cellular process. Lipid localization. Lipopolysaccharide transport. Cellular component organization. Cellular component assembly. Macromolecule localization. Cell envelope organization. Gram-negative-bacterium-type cell outer membrane assembly. Cellular component biogenesis. Membrane biogenesis. External encapsulating stru…	https://string-db.org/cgi/link?to=71DDB9A088998CB2
AAC22823.1	Yes	71421.HI_1168	S	Belongs to the UPF0265 family	yeeX	DUF496	-			OG0000756	N0.HOG0000940	149	HI_1168	Intracellular. Cytoplasm. Cytosol. Cell pole. Cellular anatomical entity. Cell tip. Intracellular anatomical structure. Protein of unknown function DUF496. Protein of unknown function (DUF496). Mixed, incl. Cell division, and Membrane. Mixed, incl. Cell division, and Envelope. Mixed, incl. Cell division, and Envelope. Mixed, incl. Cell division, and Macromolecule localization. Mixed, incl. Macrom…	lapA	Plasma membrane. Integral component of plasma membrane. Membrane. Integral component of membrane. Intrinsic component of membrane. Intrinsic component of plasma membrane. Cell periphery. Cellular anatomical entity. Carbohydrate metabolic process. Polysaccharide metabolic process. Lipid metabolic process. Metabolic process. Lipopolysaccharide metabolic process. Cellular process. Macromolecule meta…	https://string-db.org/cgi/link?to=C2A24640C20E9ACC
AAC22847.1	Yes	71421.HI_1192	-	-	-	-	-			OG0001198	N0.HOG0001382	134	71421.HI_1192	Signal. Mixed, incl. Queuosine biosynthesis, and Xenobiotic transport. Mixed, incl. Queuosine biosynthesis, and 2-deoxyribonucleotide metabolic process	queC	Nucleobase-containing compound metabolic process. Cellular aromatic compound metabolic process. Nitrogen compound metabolic process. Metabolic process. Queuosine biosynthetic process. Biosynthetic process. Nucleoside metabolic process. Ribonucleoside metabolic process. Nucleoside biosynthetic process. Cellular process. Heterocycle biosynthetic process. Aromatic compound biosynthetic process. Nucl…
AAC22856.1	Yes	71421.HI_1202	S	Belongs to the UPF0115 family	yfcN	Smr	-			OG0000759	N0.HOG0000943	147	HI_1202	Small MutS-related domain. Smr domain. Uncharacterised protein family UPF0115. Smr domain superfamily. Mixed, incl. Cell division, and Membrane. Mixed, incl. Cell division, and Envelope. Mixed, incl. Cell division, and Envelope. Mixed, incl. Cell division, and Macromolecule localization. Mixed, incl. Macromolecule localization, and Regulation of RNA metabolic process. Mixed, incl. Regulation of R…	HI_0028	Intracellular. Cytoplasm. Cytosol. Cellular anatomical entity. Intracellular anatomical structure. Uncharacterised protein family UPF0250, YbeD-like. YbeD-like domain superfamily. Protein of unknown function (DUF493). Mixed, incl. Cell division, and Membrane. Mixed, incl. Cell division, and Envelope. Mixed, incl. Cell division, and Envelope. Mixed, incl. Cell division, and Macromolecule localizat…	https://string-db.org/cgi/link?to=1E712CC152D54B21
AAC22859.1	Yes	71421.HI_1205	S	UPF0208 membrane protein	yfbV	DUF412	-			OG0000760	N0.HOG0000944	149	HI_1205	Plasma membrane. Membrane. Cell periphery. Cellular anatomical entity. Integral component of membrane. Intrinsic component of membrane. Transmembrane. Cell inner membrane. Cell membrane. Transmembrane helix. Uncharacterised protein family UPF0208. Protein of unknown function, DUF412. Mixed, incl. Cell division, and Membrane. Mixed, incl. Cell division, and Envelope. Mixed, incl. Cell division, an…	yihI	Intracellular. Cytoplasm. Cytosol. Cellular anatomical entity. Cellular process. Ribonucleoprotein complex biogenesis. Ribosome biogenesis. Cellular component biogenesis. Regulation of catalytic activity. Biological regulation. Regulation of molecular function. Cellular component organization or biogenesis. GTPase activator activity. Enzyme activator activity. Enzyme regulator activity. GTPase re…	https://string-db.org/cgi/link?to=933CF32018F9DD9D
AAC22893.1	Yes	71421.HI_1240	S	UPF0126 membrane protein	yicG	UPF0126	-			OG0000768	N0.HOG0000952	144	HI_1240	Plasma membrane. Membrane. Cell periphery. Cellular anatomical entity. Integral component of membrane. Intrinsic component of membrane. Transmembrane. Cell membrane. Transmembrane helix. Glycine transporter	proA	Intracellular. Cytoplasm. Cytosol. Cellular anatomical entity. Organic acid metabolic process. Cellular amino acid metabolic process. Proline metabolic process. Proline biosynthetic process. Nitrogen compound metabolic process. Metabolic process. Cellular amino acid biosynthetic process. Biosynthetic process. Glutamine family amino acid metabolic process. Glutamine family amino acid biosynthetic …	https://string-db.org/cgi/link?to=620AFDC9EA49FE39
AAC22918.2	Yes	71421.HI_1265	S	UPF0142 protein	ycaO	OsmC,YcaO	-			OG0001083	N0.HOG0001267	145	HI_1265	Intracellular. Cytoplasm. Cytosol. Cellular anatomical entity. YcaO-like domain. YcaO cyclodehydratase, C-terminal. YcaO cyclodehydratase, ATP-ad Mg2+-binding. Mixed, incl. Biotin metabolism, and Methyltransferase domain. Mixed, incl. Peptidase S49, and Nitroreductase	HI_1562	Extracellular region. Cellular anatomical entity. Mixed, incl. Biotin metabolism, and Methyltransferase domain. Mixed, incl. Peptidase S49, and Nitroreductase	https://string-db.org/cgi/link?to=B7607A8C88CB0200
AAC22943.1	Yes	71421.HI_1297	S	UPF0299 membrane protein	lrgA	LrgA	-			OG0000180	N0.HOG0000360	143	HI_1297	Plasma membrane. Membrane. Cell periphery. Cellular anatomical entity. Integral component of membrane. Intrinsic component of membrane. Transmembrane. Cell inner membrane. Cell membrane. Transmembrane helix. LrgA/CidA family. Uncharacterised protein family UPF0299. LrgA family. Mixed, incl. Queuosine biosynthesis, and Xenobiotic transport. Mixed, incl. Queuosine biosynthesis, and 2-deoxyribonucle…	HI_1298	Plasma membrane. Membrane. Cell periphery. Cellular anatomical entity. Integral component of membrane. Intrinsic component of membrane. Transmembrane. Cell membrane. Transmembrane helix. Conserved hypothetical protein CHP00659. CidB/LrgB family. LrgB-like family. Mixed, incl. Queuosine biosynthesis, and Xenobiotic transport. Mixed, incl. Queuosine biosynthesis, and 2-deoxyribonucleotide metabolic…	https://string-db.org/cgi/link?to=FE3C8E2FA25245A6
AAC22948.1	Yes	71421.HI_1292	S	Zn-ribbon-containing, possibly nucleic-acid-binding protein (DUF2310)	HD1486	DUF2310	-		Consider modeling	OG0001037	N0.HOG0001221	142	HI_1292	Uncharacterised conserved protein UCP029037. Zn-ribbon-containing, possibly nucleic-acid-binding protein (DUF2310). Mixed, incl. Queuosine biosynthesis, and Xenobiotic transport. Mixed, incl. Queuosine biosynthesis, and 2-deoxyribonucleotide metabolic process. Mixed, incl. Cysteine desulfurase, and Uncharacterised conserved protein UCP029037	HI_1293	Intracellular. Cytoplasm. Cytosol. Protein-containing complex. Cellular anatomical entity. L-cysteine desulfurase complex. Fe-S metabolism associated domain, SufE-like. Fe-S metabolism associated domain. Mixed, incl. Queuosine biosynthesis, and Xenobiotic transport. Mixed, incl. Queuosine biosynthesis, and 2-deoxyribonucleotide metabolic process. Mixed, incl. Cysteine desulfurase, and Uncharacter…	https://string-db.org/cgi/link?to=7085D78304F8346A
AAC23002.1	Yes	71421.HI_1355	S	Belongs to the UPF0260 family	ycgN	CxxCxxCC	-			OG0000985	N0.HOG0001169	147	HI_1355	Extracellular region. Cellular anatomical entity. Putative zinc- or iron-chelating domain containing protein. Uncharacterised conserved protein UCP006173. Putative zinc- or iron-chelating domain. Mixed, incl. Lipopolysaccharide biosynthesis, and Sugar transport. Mixed, incl. Lipopolysaccharide biosynthesis, and Starch and sucrose metabolism. Mixed, incl. Starch and sucrose metabolism, and Galacto…	malQ	Intracellular. Cytoplasm. Cytosol. Cellular anatomical entity. Carbohydrate metabolic process. Metabolic process. Primary metabolic process. Organic substance metabolic process. Intracellular anatomical structure. Catalytic activity. 4-alpha-glucanotransferase activity. Transferase activity. Glycosyltransferase activity. Hexosyltransferase activity. Beta-maltose 4-alpha-glucanotransferase activit…	https://string-db.org/cgi/link?to=A1DDBCB5FDB0811C
AAC23041.1	Yes	71421.HI_1394	S	Belongs to the UPF0267 family	yqfB	ASCH	-			OG0001266	N0.HOG0001462	122	HI_1394	Intracellular. Cytoplasm. Cytosol. Cellular anatomical entity. Intracellular anatomical structure. Catalytic activity. Hydrolase activity. Hydrolase activity, acting on carbon-nitrogen (but not peptide) bonds. Hydrolase activity, acting on carbon-nitrogen (but not peptide) bonds, in linear amides. Hydrolase activity, acting on carbon-nitrogen (but not peptide) bonds, in linear amidines. N4-acetyl…	hindIIIR	Nucleobase-containing compound metabolic process. DNA metabolic process. DNA modification. Cellular aromatic compound metabolic process. Nitrogen compound metabolic process. Response to stress. Defense response. Metabolic process. DNA restriction-modification system. Response to external stimulus. Response to biotic stimulus. Cellular process. Cellular nitrogen compound metabolic process. Macromo…	https://string-db.org/cgi/link?to=E5688B1EFC8AD1FC
AAC23074.1	Yes	71421.HI_1427	P	Domain of unknown function (DUF4198)	-	DUF4198	-			OG0001542	N0.HOG0001749	77	HI_1427	Signal. Protein of unknown function DUF4198. Domain of unknown function (DUF4198). Mixed, incl. Cell outer membrane, and Macromolecule modification. Mixed, incl. Cell outer membrane, and Lipopolysaccharide biosynthesis. Mixed, incl. Cell outer membrane, and Lipopolysaccharide biosynthesis. Mostly uncharacterized, incl. Glycosyltransferase, and TonB-dependent receptor-like. Mixed, incl. Glycosyltr…	HI_0552	HI_0552 protein family. Glucose-6-phosphate 1-dehydrogenase (EC 1.1.1.49). Mixed, incl. Cell outer membrane, and Macromolecule modification. Mixed, incl. Cell outer membrane, and Lipopolysaccharide biosynthesis. Mixed, incl. Cell outer membrane, and Lipopolysaccharide biosynthesis. Mostly uncharacterized, incl. Glycosyltransferase, and TonB-dependent receptor-like. Mixed, incl. Glycosyltransferas…	https://string-db.org/cgi/link?to=D31B78FF62E34D03
AAC23083.1	Yes	71421.HI_1434.2	S	Belongs to the UPF0181 family	yoaH	UPF0181	-			OG0001106	N0.HOG0001290	144	HI_1434.2	Uncharacterised protein family UPF0181. Uncharacterised protein family (UPF0181)	truC	Intracellular. Cytoplasm. Cytosol. Cellular anatomical entity. rRNA modification. Enzyme-directed rRNA pseudouridine synthesis. Pseudouridine synthesis. Nucleobase-containing compound metabolic process. rRNA processing. RNA processing. tRNA metabolic process. Cellular aromatic compound metabolic process. Nitrogen compound metabolic process. tRNA processing. Metabolic process. RNA modification. Ce…	https://string-db.org/cgi/link?to=C957EC511D23DB75
AAC23100.1	Yes	71421.HI_1450	S	Belongs to the UPF0263 family	yciU	DUF440	-			OG0000611	N0.HOG0000795	150	HI_1450	dsDNA mimic, putative. Putative dsDNA mimic superfamily. Protein of unknown function, DUF440. (2017) The monomeric form of Neisseria DNA mimic protein DMP19 prevents DNA from binding to the histone-like HU protein.. Mixed, incl. Cell division, and Membrane. Mixed, incl. Cell division, and Envelope. Mixed, incl. Cell division, and Envelope. Mixed, incl. Cell division, and Macromolecule localizatio…	mukB	Nucleoid. Cellular anatomical entity. Nucleobase-containing compound metabolic process. DNA metabolic process. DNA replication. Cellular aromatic compound metabolic process. Nitrogen compound metabolic process. Organelle organization. Cell cycle. Chromosome segregation. Metabolic process. Cellular process. Cellular component organization. Chromosome condensation. Cellular nitrogen compound metabo…	https://string-db.org/cgi/link?to=89F5786586D069B3
AAC23106.1	Yes	71421.HI_1456	S	Protein of unknown function (DUF2846)	-	DUF2846	-			OG0002344	N0.HOG0002577	22	HI_1456	Membrane. Integral component of membrane. Intrinsic component of membrane. Cellular anatomical entity. Transmembrane. Transmembrane helix. Protein of unknown function UCP012335. Domain of unknown function DUF2846. Protein of unknown function (DUF2846). Mixed, incl. Redox-active center, and Cytochrome complex assembly	HI_1457	Membrane. Integral component of membrane. Intrinsic component of membrane. Protein-containing complex. Pore complex. Membrane protein complex. Cellular anatomical entity. Transport. Cellular process. Localization. Establishment of localization. Transmembrane transport. Cell outer membrane. Outer membrane. External encapsulating structure. Cell envelope. Envelope. Cell periphery. Transporter activ…	https://string-db.org/cgi/link?to=79EC6E1CEFB4BDAD
AAC23133.1	Yes	71421.HI_1488	S	Protein of unknown function (DUF1018)	-	DUF1018	-	https://string-db.org/cgi/network?taskId=bvu3ZkpKeb1V&sessionId=b1qYMb5Ll47i	Consider modeling	OG0001691	N0.HOG0001909	49	HI_1488	Bacteriophage Mu, Gp16. Mostly uncharacterized, incl. Lambda repressor-like, DNA-binding domain superfamily, and Phage virion morphogensis protein. Mostly uncharacterized, incl. Lambda repressor-like, DNA-binding domain superfamily, and Phage virion morphogensis protein. Mostly uncharacterized, incl. Lambda repressor-like, DNA-binding domain superfamily, and Protein of unknown function DUF935. Mi…	HI_1498.1	Protein-containing complex. Ribonuclease R winged-helix domain. Winged helix DNA-binding domain superfamily. Mostly uncharacterized, incl. Lambda repressor-like, DNA-binding domain superfamily, and Phage virion morphogensis protein. Mostly uncharacterized, incl. Lambda repressor-like, DNA-binding domain superfamily, and Phage virion morphogensis protein. Mostly uncharacterized, incl. Lambda repre…	https://string-db.org/cgi/link?to=8076A0E93F6FB3C1
AAC23142.1	Yes	71421.HI_1487	S	Family of unknown function (DUF5420)	-	DUF5420	-		Consider modeling	OG0002926	N0.HOG0003159	10	HI_1487	Protein of unknown function DUF5420. Family of unknown function (DUF5420). Mostly uncharacterized, incl. Lambda repressor-like, DNA-binding domain superfamily, and Phage virion morphogensis protein. Mostly uncharacterized, incl. Lambda repressor-like, DNA-binding domain superfamily, and Phage virion morphogensis protein. Mostly uncharacterized, incl. Zinc finger, DksA/TraR C4-type, and N-acetylmu…	HI_1485	Mostly uncharacterized, incl. Lambda repressor-like, DNA-binding domain superfamily, and Phage virion morphogensis protein. Mostly uncharacterized, incl. Lambda repressor-like, DNA-binding domain superfamily, and Phage virion morphogensis protein. Mostly uncharacterized, incl. Zinc finger, DksA/TraR C4-type, and N-acetylmuramoyl-L-alanine amidase domain	https://string-db.org/cgi/link?to=241F95AC56D50049
AAC23258.1	Yes	71421.HI_1599	S	Putative DNA-binding domain	-	DUF2063	-	10.1107/S1744309109022672	Consider modeling	OG0001708	N0.HOG0001930	59	HI_1599	Putative DNA-binding domain, bacteria. DUF2063, N-terminal superfamily. Putative DNA-binding domain. (2010) The structure of the first representative of Pfam family PF09836 reveals a two-domain organization and suggests involvement in transcriptional regulation.. (2023) In vivo gene expression profile of Haemophilus influenzae during human pneumonia.. Mostly uncharacterized, incl. Purine metaboli…	HI_1600	Xylose isomerase-like superfamily. Uncharacterised protein family UPF0276. Protein of unknown function (DUF692). (2015) Structure-based function analysis of putative conserved proteins with isomerase activity from Haemophilus influenzae.. (2023) In vivo gene expression profile of Haemophilus influenzae during human pneumonia.. Mostly uncharacterized, incl. Purine metabolism, and Biosynthesis of a…	https://string-db.org/cgi/link?to=2D78DE193A08C7AC
AAC23259.1	Yes	71421.HI_1600	S	Belongs to the UPF0276 family	-	DUF692	-			OG0001731	N0.HOG0001953	56	HI_1600	Xylose isomerase-like superfamily. Uncharacterised protein family UPF0276. Protein of unknown function (DUF692). (2015) Structure-based function analysis of putative conserved proteins with isomerase activity from Haemophilus influenzae.. (2023) In vivo gene expression profile of Haemophilus influenzae during human pneumonia.. Mostly uncharacterized, incl. Purine metabolism, and Biosynthesis of a…	HI_1599	Putative DNA-binding domain, bacteria. DUF2063, N-terminal superfamily. Putative DNA-binding domain. (2010) The structure of the first representative of Pfam family PF09836 reveals a two-domain organization and suggests involvement in transcriptional regulation.. (2023) In vivo gene expression profile of Haemophilus influenzae during human pneumonia.. Mostly uncharacterized, incl. Purine metaboli…	https://string-db.org/cgi/link?to=96FC33C7E1F64606
AAC23271.1	Yes	71421.HI_1622	P	cobalt ion transport	cbiM	CbiM,PDGLE	-			OG0000107	N0.HOG0000260	149	71421.HI_1622	Extracellular region. Extracellular space. Cellular anatomical entity. Membrane. Integral component of membrane. Intrinsic component of membrane. Signal. Transmembrane. Transmembrane helix. Mixed, incl. Cell outer membrane, and Macromolecule modification. Mixed, incl. Cell outer membrane, and Lipopolysaccharide biosynthesis. Mixed, incl. Cell outer membrane, and Lipopolysaccharide biosynthesis. M…	HI_1624	Signal. Protein of unknown function DUF4198. Domain of unknown function (DUF4198). Mixed, incl. Cell outer membrane, and Macromolecule modification. Mixed, incl. Cell outer membrane, and Lipopolysaccharide biosynthesis. Mixed, incl. Cell outer membrane, and Lipopolysaccharide biosynthesis. Mostly uncharacterized, incl. Glycosyltransferase, and TonB-dependent receptor-like. Mixed, incl. Glycosyltr…
AAC23272.1	Yes	71421.HI_1624	P	Domain of unknown function (DUF4198)	cbiK	DUF4198	-			OG0001459	N0.HOG0001666	91	HI_1624	Signal. Protein of unknown function DUF4198. Domain of unknown function (DUF4198). Mixed, incl. Cell outer membrane, and Macromolecule modification. Mixed, incl. Cell outer membrane, and Lipopolysaccharide biosynthesis. Mixed, incl. Cell outer membrane, and Lipopolysaccharide biosynthesis. Mostly uncharacterized, incl. Glycosyltransferase, and TonB-dependent receptor-like. Mixed, incl. Glycosyltr…	HI_1622	Extracellular region. Extracellular space. Cellular anatomical entity. Membrane. Integral component of membrane. Intrinsic component of membrane. Signal. Transmembrane. Transmembrane helix. Mixed, incl. Cell outer membrane, and Macromolecule modification. Mixed, incl. Cell outer membrane, and Lipopolysaccharide biosynthesis. Mixed, incl. Cell outer membrane, and Lipopolysaccharide biosynthesis. M…	https://string-db.org/cgi/link?to=B65B0D9C8A0E0117
AAC23290.1	Yes	71421.HI_1643	S	Belongs to the UPF0324 family	yeiH	Cons_hypoth698	-			OG0001522	N0.HOG0001729	82	HI_1643	Plasma membrane. Membrane. Cell periphery. Cellular anatomical entity. Integral component of membrane. Intrinsic component of membrane. Transmembrane. Cell membrane. Transmembrane helix. Uncharacterised protein family UPF0324, bacteria. Uncharacterised protein family UPF0324, prokaryote. Conserved hypothetical protein 698. ABC transporters, and Organic hydroxy compound biosynthetic process. ABC t…	sapA	Outer membrane-bounded periplasmic space. Cell envelope. Envelope. Periplasmic space. Cellular anatomical entity. Transport. Protein localization. Cellular process. Protein transport. Peptide transport. Macromolecule localization. Amide transport. Establishment of protein localization. Localization. Establishment of localization. Cellular localization. Transmembrane transport. Cellular macromolec…	https://string-db.org/cgi/link?to=EDD16500D4554F7B
AAC23300.1	Yes	71421.HI_1656	L	Belongs to the UPF0102 family	yraN	UPF0102	-			OG0000273	N0.HOG0000457	147	HI_1656	Nucleic acid binding. Binding. Organic cyclic compound binding. Heterocyclic compound binding. Restriction endonuclease type II-like. tRNA endonuclease-like domain superfamily. Uncharacterised protein family UPF0102. Mixed, incl. Cell division, and Membrane. Mixed, incl. Cell division, and Envelope. Mixed, incl. Cell division, and Envelope. Mixed, incl. Cell division, and Macromolecule localizati…	lpoA	Cell outer membrane. Membrane. Outer membrane. External encapsulating structure. Cell envelope. Periplasmic side of cell outer membrane. Envelope. Cell periphery. Side of membrane. Cellular anatomical entity. Peptidoglycan metabolic process. Aminoglycan metabolic process. Aminoglycan biosynthetic process. Glycosaminoglycan biosynthetic process. Nitrogen compound metabolic process. Metabolic proce…	https://string-db.org/cgi/link?to=4D5EAA7129C6CE0B
AAC23327.1	Yes	71421.HI_1681	S	Belongs to the UPF0319 family	yccT	DUF2057	-			OG0000997	N0.HOG0001181	147	HI_1681	Signal. Uncharacterised protein family UPF0319. Uncharacterized protein conserved in bacteria (DUF2057). Mixed, incl. Cell outer membrane, and Macromolecule modification. Mixed, incl. Cell outer membrane, and Lipopolysaccharide biosynthesis. Mixed, incl. Cell outer membrane, and Lipopolysaccharide biosynthesis. Mostly uncharacterized, incl. Glycosyltransferase, and TonB-dependent receptor-like. M…	oapA	Extracellular region. Cellular anatomical entity. Septum digestion after cytokinesis. Cellular process. Cell division. Catalytic activity. Endopeptidase activity. Metalloendopeptidase activity. Binding. Glycosaminoglycan binding. Peptidase activity. Metallopeptidase activity. Hydrolase activity. Peptidoglycan binding. Carbohydrate derivative binding. Catalytic activity, acting on a protein. Virul…	https://string-db.org/cgi/link?to=D505F59B3280039D
AAC23370.1	Yes	71421.HI_1724	S	Belongs to the UPF0231 family	yacL	UPF0231	-			OG0000437	N0.HOG0000621	150	HI_1724	Uncharacterised protein family UPF0231. Uncharacterised protein family (UPF0231). Mixed, incl. Cell division, and Membrane. Mixed, incl. Cell division, and Envelope. Mixed, incl. Cell division, and Envelope. Mixed, incl. Cell division, and Macromolecule localization. Cell shape, and Reproduction	mrcB	Cell wall. External encapsulating structure. Cell periphery. Cellular anatomical entity. Peptidoglycan metabolic process. Aminoglycan metabolic process. Aminoglycan biosynthetic process. Glycosaminoglycan biosynthetic process. Proteolysis. Nitrogen compound metabolic process. Metabolic process. Regulation of cell shape. Biosynthetic process. Macromolecule biosynthetic process. Peptidoglycan biosy…	https://string-db.org/cgi/link?to=24A879BBE0D3F450
AAC23375.1	Yes	71421.HI_1729	S	Belongs to the UPF0271 (lamB) family	ybgL	LamB_YcsF	-			OG0001680	N0.HOG0001898	62	pxpA	Carbohydrate metabolic process. Nitrogen compound metabolic process. Metabolic process. Primary metabolic process. Organic substance metabolic process. Nucleotide binding. Catalytic activity. Binding. ATP binding. Hydrolase activity. Hydrolase activity, acting on carbon-nitrogen (but not peptide) bonds. Hydrolase activity, acting on carbon-nitrogen (but not peptide) bonds, in cyclic amides. Purin…	pxpB	Nucleotide binding. Catalytic activity. Binding. ATP binding. Hydrolase activity. Hydrolase activity, acting on carbon-nitrogen (but not peptide) bonds. Hydrolase activity, acting on carbon-nitrogen (but not peptide) bonds, in cyclic amides. Purine nucleotide binding. 5-oxoprolinase (ATP-hydrolyzing) activity. Adenyl nucleotide binding. Ribonucleotide binding. Purine ribonucleotide binding. Adeny…	https://string-db.org/cgi/link?to=09CE9CD111521ECF
AAC21685.1	No	71421.HI_0007	C	formate dehydrogenase	fdoH	Fer4_11,Fer4_4,Fer4_7,Form-deh_trans	Functional annotation			OG0000034	N0.HOG0000115	147	fdxH	Plasma membrane. Membrane. Protein-containing complex. Cell periphery. Cellular anatomical entity. Catalytic complex. Organic acid metabolic process. Generation of precursor metabolites and energy. Metabolic process. Cellular process. Formate metabolic process. Formate oxidation. Energy derivation by oxidation of organic compounds. Carboxylic acid metabolic process. Monocarboxylic acid metabolic …	fdxI	Formate dehydrogenase complex. Protein-containing complex. Catalytic complex. Oxidoreductase complex. Organic acid metabolic process. Generation of precursor metabolites and energy. Metabolic process. Anaerobic respiration. Cellular process. Formate metabolic process. Formate oxidation. Energy derivation by oxidation of organic compounds. Carboxylic acid metabolic process. Electron transport chai…	https://string-db.org/cgi/link?to=602AED262A0F88C6
AAC21688.1	No	71421.HI_0010	K	This enzyme acetylates the N-terminal alanine of ribosomal protein S18	rimI	Acetyltransf_1,Acetyltransf_10	Functional annotation			OG0000631	N0.HOG0000815	149	rimI	Intracellular. Cytoplasm. Protein-containing complex. Cellular anatomical entity. Catalytic complex. Transferase complex. Protein acetyltransferase complex. N-terminal protein acetyltransferase complex. NatA complex. Acetyltransferase complex. Protein acetylation. N-terminal protein amino acid acetylation. Nitrogen compound metabolic process. Metabolic process. Gene expression. N-terminal peptidy…	holD	Intracellular. DNA polymerase III complex. Protein-containing complex. DNA polymerase complex. Transferase complex, transferring phosphorus-containing groups. Catalytic complex. Transferase complex. DNA polymerase III, clamp loader complex. Nucleobase-containing compound metabolic process. DNA metabolic process. DNA replication. Cellular aromatic compound metabolic process. Nitrogen compound meta…	https://string-db.org/cgi/link?to=8E23B08B760F0DB9
AAC21692.1	No	71421.HI_0014	J	Digests double-stranded RNA. Involved in the processing of primary rRNA transcript to yield the immediate precursors to the large and small rRNAs (23S and 16S). Processes some mRNAs, and tRNAs when they are encoded in the rRNA operon. Processes pre- crRNA and tracrRNA of type II CRISPR loci if present in the organism	rnc	Ribonucleas_3_3,dsrm	Functional annotation			OG0000806	N0.HOG0000990	148	rnc	Intracellular. Cytoplasm. Cellular anatomical entity. Nucleobase-containing compound metabolic process. rRNA processing. RNA processing. mRNA processing. tRNA metabolic process. Cellular aromatic compound metabolic process. Nitrogen compound metabolic process. tRNA processing. Metabolic process. Cellular process. Gene expression. Regulation of gene expression. RNA metabolic process. mRNA metaboli…	rplS	Intracellular. Cytoplasm. Organelle. Intracellular organelle. Cellular anatomical entity. Translation. Peptide metabolic process. Nitrogen compound metabolic process. Metabolic process. Biosynthetic process. Macromolecule biosynthetic process. Cellular process. Gene expression. Protein metabolic process. Cellular nitrogen compound metabolic process. Cellular macromolecule biosynthetic process. Pe…	https://string-db.org/cgi/link?to=EDD63A25AD42BEBC
AAC21693.1	No	71421.HI_0015	U	Protein involved in serine-type peptidase activity and proteolysis	lepB	Peptidase_S24,Peptidase_S26	Functional annotation			OG0000338	N0.HOG0000522	148	lepB	Plasma membrane. Membrane. Cell periphery. Cellular anatomical entity. Signal peptide processing. Proteolysis. Peptide metabolic process. Nitrogen compound metabolic process. Metabolic process. Cellular process. Gene expression. Protein processing. Protein metabolic process. Cellular nitrogen compound metabolic process. Macromolecule metabolic process. Cellular amide metabolic process. Cellular m…	lepA	Plasma membrane. Membrane. Cell periphery. Cellular anatomical entity. Translation. Translational elongation. Regulation of translation. Peptide metabolic process. Nitrogen compound metabolic process. Metabolic process. Biosynthetic process. Macromolecule biosynthetic process. Regulation of biosynthetic process. Positive regulation of biosynthetic process. Positive regulation of metabolic process…	https://string-db.org/cgi/link?to=C5D24331C12C98B9
AAC21707.1	No	71421.HI_0029	M	Belongs to the peptidase S11 family	dacA	PBP5_C,Peptidase_S11	Involved in synthesis of cell wall	https://www.ebi.ac.uk/merops/cgi-bin/famsum?family=S11		OG0000445	N0.HOG0000629	150	dacA	Plasma membrane. Membrane. Outer membrane-bounded periplasmic space. Cell envelope. Envelope. Periplasmic space. Cell periphery. Cellular anatomical entity. Peptidoglycan metabolic process. Aminoglycan metabolic process. Aminoglycan biosynthetic process. Glycosaminoglycan biosynthetic process. Proteolysis. Nitrogen compound metabolic process. Metabolic process. Regulation of cell shape. Biosynthe…	dacB	Plasma membrane. Membrane. Periplasmic space. Cell periphery. Cellular anatomical entity. Peptidoglycan metabolic process. Aminoglycan metabolic process. Aminoglycan biosynthetic process. Glycosaminoglycan biosynthetic process. Proteolysis. Nitrogen compound metabolic process. Cell cycle. Metabolic process. Regulation of cell shape. Biosynthetic process. Macromolecule biosynthetic process. Peptid…	https://string-db.org/cgi/link?to=A6099FF2D93A8050
AAC21710.1	No	71421.HI_0032	M	Catalyzes cross-linking of the peptidoglycan cell wall	mrdA	PBP_dimer,Transpeptidase	Functional annotation			OG0000277	N0.HOG0000461	147	mrdA	Plasma membrane. Membrane. Cell periphery. Cellular anatomical entity. Peptidoglycan metabolic process. Aminoglycan metabolic process. Aminoglycan biosynthetic process. Glycosaminoglycan biosynthetic process. Proteolysis. Nitrogen compound metabolic process. Metabolic process. Regulation of cell shape. Biosynthetic process. Macromolecule biosynthetic process. Peptidoglycan biosynthetic process. P…	mrdB	Cell division site. Cellular anatomical entity. Peptidoglycan metabolic process. Aminoglycan metabolic process. Aminoglycan biosynthetic process. Glycosaminoglycan biosynthetic process. Nitrogen compound metabolic process. Transport. Metabolic process. Regulation of cell shape. Biosynthetic process. Macromolecule biosynthetic process. Peptidoglycan biosynthetic process. Peptidoglycan-based cell w…	https://string-db.org/cgi/link?to=8E8630DE7220E2A4
AAC21714.1	No	71421.HI_0036	S	Protein involved in ATP binding, ATPase activity coupled to transmembrane movement of substances, ATPase activity, transmembrane transport and transport	yddA	ABC_membrane_2,ABC_tran	Functional annotation; Low OG coverage			OG0000114	N0.HOG0000270	128	HI_0036	Plasma membrane. Membrane. Cell periphery. Cellular anatomical entity. Transport. Cellular process. Localization. Establishment of localization. Transmembrane transport. Integral component of plasma membrane. Integral component of membrane. Intrinsic component of membrane. Intrinsic component of plasma membrane. Nucleotide binding. Transporter activity. Binding. ATP binding. Primary active transm…	mreB	Intracellular. Cytoskeleton. Plasma membrane. Membrane. Intrinsic component of membrane. Intrinsic component of plasma membrane. Organelle. Non-membrane-bounded organelle. Intracellular organelle. Intracellular non-membrane-bounded organelle. Cell periphery. Cellular anatomical entity. Supramolecular complex. Supramolecular polymer. Supramolecular fiber. Polymeric cytoskeletal fiber. Cell morphog…	https://string-db.org/cgi/link?to=2E97D48FC3987AB0
AAC21718.1	No	71421.HI_0040	S	Family of unknown function (DUF695)	-	DUF695,RraB	Rab proteins are vesicle proteins; Low OG coverage	10.1128/JB.00344-09		OG0001499	N0.HOG0001706	85	HI_0040	Intracellular. Cytoplasm. Cytosol. Cellular anatomical entity. Regulator of ribonuclease activity B domain. RraB-like superfamily. Conserved hypothetical protein CHP01619. Domain of unknown function DUF695. Regulator of ribonuclease activity B. Family of unknown function (DUF695). Mixed, incl. Fucose metabolism, and Carbohydrate metabolism. Mostly uncharacterized, incl. RraB-like superfamily, and…	xthA	Intracellular. Cytoplasm. Cellular anatomical entity. Nucleobase-containing compound metabolic process. DNA metabolic process. DNA repair. Cellular aromatic compound metabolic process. Nitrogen compound metabolic process. Response to stress. Cellular response to DNA damage stimulus. Metabolic process. Cellular process. Cellular response to stress. Cellular nitrogen compound metabolic process. Mac…	https://string-db.org/cgi/link?to=B4F91554EFABE7B5
AAC21735.1	No	71421.HI_0057	L	The UvrABC repair system catalyzes the recognition and processing of DNA lesions. UvrC both incises the 5' and 3' sides of the lesion. The N-terminal half is responsible for the 3' incision and the C-terminal half is responsible for the 5' incision	uvrC	GIY-YIG,HHH_2,HHH_5,UVR,UvrC_HhH_N	Functional annotation			OG0001055	N0.HOG0001239	145	uvrC	Intracellular. Excinuclease repair complex. Protein-containing complex. Catalytic complex. Endodeoxyribonuclease complex. Endonuclease complex. DNA repair complex. Nucleobase-containing compound metabolic process. DNA metabolic process. DNA repair. Nucleotide-excision repair. Cellular aromatic compound metabolic process. Nitrogen compound metabolic process. Response to stress. Cellular response t…	uvrB	Intracellular. Excinuclease repair complex. Protein-containing complex. Catalytic complex. Endodeoxyribonuclease complex. Endonuclease complex. DNA repair complex. Nucleobase-containing compound metabolic process. DNA metabolic process. DNA repair. Nucleotide-excision repair. Cellular aromatic compound metabolic process. Nitrogen compound metabolic process. Response to stress. Cellular response t…	https://string-db.org/cgi/link?to=60611CD590B8AB53
AAC21739.1	No	71421.HI_0061	S	Recombination protein 2	ycaI	Competence,DUF4131,Lactamase_B	Functional annotation			OG0000634	N0.HOG0000818	141	rec2	Plasma membrane. Membrane. Cell periphery. Cellular anatomical entity. Cell communication. Horizontal gene transfer. DNA-mediated transformation. Response to external stimulus. Cellular process. Response to extracellular stimulus. Establishment of competence for transformation. Cellular response to extracellular stimulus. Response to stimulus. Cellular response to stimulus. Cellular response to e…	comF	Cell communication. Horizontal gene transfer. DNA-mediated transformation. Response to external stimulus. Cellular process. Response to extracellular stimulus. Establishment of competence for transformation. Cellular response to extracellular stimulus. Response to stimulus. Cellular response to stimulus. Cellular response to external stimulus. Competence. Phosphoribosyltransferase domain. Phospho…	https://string-db.org/cgi/link?to=924D64B2AB1D1DFC
AAC21744.1	No	71421.HI_0066	M	N-acetylmuramoyl-L-alanine amidase	amiB	AMIN,Amidase_3,LysM	Functional annotation			OG0001140	N0.HOG0001324	141	amiB	Cellular anatomical entity. Peptidoglycan metabolic process. Aminoglycan metabolic process. Aminoglycan catabolic process. Glycosaminoglycan catabolic process. Nitrogen compound metabolic process. Metabolic process. Catabolic process. Macromolecule catabolic process. Peptidoglycan catabolic process. Cellular process. Cellular component organization. Glycosaminoglycan metabolic process. Macromolec…	tsaE	EKC/KEOPS complex. Intracellular. Protein-containing complex. tRNA threonylcarbamoyladenosine modification. Nucleobase-containing compound metabolic process. RNA processing. tRNA metabolic process. tRNA modification. Cellular aromatic compound metabolic process. Nitrogen compound metabolic process. tRNA processing. Metabolic process. RNA modification. Cellular process. Gene expression. RNA metabo…	https://string-db.org/cgi/link?to=34AFC1128645AC0E
AAC21747.1	No	71421.HI_0069	H	Involved in the regulation of glutamine synthetase GlnA, a key enzyme in the process to assimilate ammonia. When cellular nitrogen levels are high, the C-terminal adenylyl transferase (AT) inactivates GlnA by covalent transfer of an adenylyl group from ATP to specific tyrosine residue of GlnA, thus reducing its activity. Conversely, when nitrogen levels are low, the N-terminal adenylyl removase (…	glnE	GlnD_UR_UTase,GlnE	Functional annotation			OG0000454	N0.HOG0000638	145	glnE	Intracellular. Cytoplasm. Cytosol. Cellular anatomical entity. Regulation of glutamine family amino acid metabolic process. Regulation of cellular amino acid metabolic process. Metabolic process. Regulation of cellular ketone metabolic process. Regulation of metabolic process. Regulation of cellular metabolic process. Regulation of cellular amine metabolic process. Regulation of biological proces…	glnD	Nitrogen compound metabolic process. Regulation of nitrogen utilization. Metabolic process. Regulation of biological process. Biological regulation. Catalytic activity. Phosphoric diester hydrolase activity. [protein-PII] uridylyltransferase activity. Transferase activity. Transferase activity, transferring phosphorus-containing groups. Nucleotidyltransferase activity. Hydrolase activity. Hydrola…	https://string-db.org/cgi/link?to=BB698E16888B38C8
AAC21750.1	No	71421.HI_0071	O	Participates actively in the response to hyperosmotic and heat shock by preventing the aggregation of stress-denatured proteins, in association with DnaK and GrpE. It is the nucleotide exchange factor for DnaK and may function as a thermosensor. Unfolded proteins bind initially to DnaJ	grpE	GrpE	Functional annotation			OG0000345	N0.HOG0000529	150	grpE	Intracellular. Cytoplasm. Cellular anatomical entity. Protein folding. Cellular process. Intracellular anatomical structure. Cytosol. Nucleotide binding. Adenyl-nucleotide exchange factor activity. Binding. Protein binding. Purine nucleotide binding. Adenyl nucleotide binding. Small molecule binding. Identical protein binding. Protein homodimerization activity. Protein dimerization activity. Unfo…	dnaJ	Intracellular. Cellular anatomical entity. Nucleobase-containing compound metabolic process. DNA metabolic process. DNA replication. Protein folding. De novo protein folding. Cellular aromatic compound metabolic process. Nitrogen compound metabolic process. Response to stress. Metabolic process. Response to temperature stimulus. Response to heat. Response to abiotic stimulus. Cellular process. Ce…	https://string-db.org/cgi/link?to=C21490340D0E658E
AAC21753.1	No	71421.HI_0078	J	Belongs to the class-I aminoacyl-tRNA synthetase family	cysS	DALR_2,tRNA-synt_1e,tRNA-synt_1g	Functional annotation			OG0000244	N0.HOG0000428	149	cysS	Intracellular. Cytoplasm. Cytosol. Cellular anatomical entity. Organic acid metabolic process. Nucleobase-containing compound metabolic process. tRNA metabolic process. Translation. tRNA aminoacylation for protein translation. cysteinyl-tRNA aminoacylation. Peptide metabolic process. Cellular amino acid metabolic process. Cellular aromatic compound metabolic process. Nitrogen compound metabolic p…	cysE	Intracellular. Cytoplasm. Cytosol. Cellular anatomical entity. Sulfur amino acid metabolic process. Sulfur amino acid biosynthetic process. Organic acid metabolic process. Cellular amino acid metabolic process. Cysteine metabolic process. Cysteine biosynthetic process from serine. L-serine metabolic process. Sulfur compound metabolic process. Nitrogen compound metabolic process. Metabolic process…	https://string-db.org/cgi/link?to=EE37BD2C5EFE8E2C
AAC21755.1	No	71421.HI_0080	S	PemK-like, MazF-like toxin of type II toxin-antitoxin system	yifN	PemK_toxin	Low OG coverage			OG0003002	N0.HOG0003235	9	HI_0080	Nucleic acid binding. DNA binding. Binding. Organic cyclic compound binding. Heterocyclic compound binding. mRNA interferase PemK-like. Plasmid maintenance toxin/Cell growth inhibitor. PemK-like, MazF-like toxin of type II toxin-antitoxin system. (2013) Functional annotation of conserved hypothetical proteins from Haemophilus influenzae Rd KW20.. Mixed, incl. Menaquinone biosynthesis, and Fatty a…	ppiB	Cellular anatomical entity. Protein peptidyl-prolyl isomerization. Protein folding. Nitrogen compound metabolic process. Metabolic process. Cellular process. Peptidyl-amino acid modification. Peptidyl-proline modification. Protein metabolic process. Protein modification process. Macromolecule metabolic process. Macromolecule modification. Primary metabolic process. Organic substance metabolic pro…	https://string-db.org/cgi/link?to=564E891370679219
AAC21760.1	No	71421.HI_0077	S	Protein involved in oxidoreductase activity, transition metal ion binding and oxidation-reduction process	-	DUF455	Low OG coverage			OG0001939	N0.HOG0002164	41	HI_0077	Ferritin-like superfamily. Protein of unknown function DUF455. Uncharacterised conserved protein UCP012318. Protein of unknown function (DUF455). Mixed, incl. Restriction system, and Sequence-specific DNA binding. Mixed, incl. Restriction system, and Toxin HigB-like. Mixed, incl. Toxin HigB-like, and P22AR C-terminal domain	tesB	Intracellular. Cytoplasm. Cytosol. Cellular anatomical entity. Organic acid metabolic process. Nucleobase-containing compound metabolic process. Purine nucleotide metabolic process. Lipid metabolic process. Fatty acid metabolic process. acyl-CoA metabolic process. Cellular aromatic compound metabolic process. Nucleoside phosphate metabolic process. Sulfur compound metabolic process. Phosphorus me…	https://string-db.org/cgi/link?to=9E280C1262AA37BF
AAC21778.1	No	71421.HI_0104	F	Molecular chaperone. Has ATPase activity	htpG	HATPase_c,HATPase_c_3,HSP90	Functional annotation; Low OG coverage			OG0001213	N0.HOG0001397	129	htpG	Intracellular. Cytoplasm. Cytosol. Cellular anatomical entity. Protein folding. Response to stress. Cellular response to DNA damage stimulus. Response to temperature stimulus. Response to heat. Response to abiotic stimulus. Cellular process. Cellular response to stress. Response to stimulus. Cellular response to stimulus. Intracellular anatomical structure. Nucleotide binding. Catalytic activity.…	dnaJ	Intracellular. Cellular anatomical entity. Nucleobase-containing compound metabolic process. DNA metabolic process. DNA replication. Protein folding. De novo protein folding. Cellular aromatic compound metabolic process. Nitrogen compound metabolic process. Response to stress. Metabolic process. Response to temperature stimulus. Response to heat. Response to abiotic stimulus. Cellular process. Ce…	https://string-db.org/cgi/link?to=4D93FC256427D979
AAC21781.1	No	71421.HI_0100	M	D-alanyl-D-alanine carboxypeptidase	vanY	VanY	Functional annotation			OG0000812	N0.HOG0000996	147	HI_0100	Extracellular region. Cellular anatomical entity. Proteolysis. Nitrogen compound metabolic process. Metabolic process. Protein metabolic process. Macromolecule metabolic process. Primary metabolic process. Organic substance metabolic process. Organonitrogen compound metabolic process. Catalytic activity. Peptidase activity. Hydrolase activity. Catalytic activity, acting on a protein. Peptidase M1…	HI_0101	Extracellular region. Cellular anatomical entity. Proteolysis. Nitrogen compound metabolic process. Metabolic process. Protein metabolic process. Macromolecule metabolic process. Primary metabolic process. Organic substance metabolic process. Organonitrogen compound metabolic process. Catalytic activity. Peptidase activity. Hydrolase activity. Catalytic activity, acting on a protein. Peptidase M1…	https://string-db.org/cgi/link?to=A26EE07DCC3C430E
AAC21782.1	No	71421.HI_0101	M	D-alanyl-D-alanine carboxypeptidase	vanY	VanY	Functional annotation			OG0000812	N0.HOG0000996	147	HI_0101	Extracellular region. Cellular anatomical entity. Proteolysis. Nitrogen compound metabolic process. Metabolic process. Protein metabolic process. Macromolecule metabolic process. Primary metabolic process. Organic substance metabolic process. Organonitrogen compound metabolic process. Catalytic activity. Peptidase activity. Hydrolase activity. Catalytic activity, acting on a protein. Peptidase M1…	HI_0100	Extracellular region. Cellular anatomical entity. Proteolysis. Nitrogen compound metabolic process. Metabolic process. Protein metabolic process. Macromolecule metabolic process. Primary metabolic process. Organic substance metabolic process. Organonitrogen compound metabolic process. Catalytic activity. Peptidase activity. Hydrolase activity. Catalytic activity, acting on a protein. Peptidase M1…	https://string-db.org/cgi/link?to=2B3EB54AB39BFC22
AAC21785.1	No	71421.HI_0107	P	Mg2 and Co2 transporter CorB	yfjD	CBS,CorC_HlyC,DUF21	Functional annotation			OG0000348	N0.HOG0000532	146	HI_0107	Plasma membrane. Membrane. Cell periphery. Cellular anatomical entity. Integral component of membrane. Intrinsic component of membrane. Nucleotide binding. Binding. Small molecule binding. Ion binding. Anion binding. Flavin adenine dinucleotide binding. Organic cyclic compound binding. Nucleoside phosphate binding. Heterocyclic compound binding. CBS domain. Repeat. Transmembrane. Cell membrane. T…	HI_0108	Plasma membrane. Membrane. Cell periphery. Cellular anatomical entity. Transport. Ion transport. Anion transport. Dicarboxylic acid transport. Cellular process. Organic anion transport. C4-dicarboxylate transport. Succinate transport. Organic acid transport. Carboxylic acid transport. Localization. Establishment of localization. Transmembrane transport. Organic substance transport. Integral compo…	https://string-db.org/cgi/link?to=538DB522531BE4A8
AAC21789.1	No	71421.HI_0113	P	Protein involved in receptor activity, transporter activity and transport	tdhA	Plug,STN,TonB_dep_Rec	Functional annotation			OG0000006	N0.HOG0000023	146	tdhA	Cell outer membrane. Membrane. Outer membrane. External encapsulating structure. Cell envelope. Intrinsic component of membrane. Intrinsic component of cell outer membrane. Envelope. Cell periphery. Cellular anatomical entity. Transition metal ion transport. Transport. Ion transport. Cation transport. Iron ion transport. Cellular process. Heme transport. Siderophore transport. Metal ion transport…	tonB	Protein-containing complex. Cellular anatomical entity. Transition metal ion transport. Transport. Ion transport. Cation transport. Iron ion transport. Protein localization. Cellular process. Protein transport. Siderophore transport. Metal ion transport. Macromolecule localization. Ion transmembrane transport. Iron ion transmembrane transport. Siderophore transmembrane transport. Establishment of…	https://string-db.org/cgi/link?to=64DC4F90A86092F1
AAC21795.1	No	71421.HI_0121	M	Reutilizes the intact tripeptide L-alanyl-gamma-D- glutamyl-meso-diaminopimelate by linking it to UDP-N- acetylmuramate	mpl	Mur_ligase,Mur_ligase_C,Mur_ligase_M	Functional annotation			OG0000457	N0.HOG0000641	148	mpl	Extracellular region. Cellular anatomical entity. Peptidoglycan metabolic process. Aminoglycan metabolic process. Aminoglycan biosynthetic process. Glycosaminoglycan biosynthetic process. Nitrogen compound metabolic process. Cell cycle. Metabolic process. Regulation of cell shape. Biosynthetic process. Macromolecule biosynthetic process. Peptidoglycan biosynthetic process. Peptidoglycan turnover.…	murD	Intracellular. Cytoplasm. Cellular anatomical entity. Peptidoglycan metabolic process. Aminoglycan metabolic process. Aminoglycan biosynthetic process. Glycosaminoglycan biosynthetic process. Nitrogen compound metabolic process. Cell cycle. Metabolic process. Regulation of cell shape. Biosynthetic process. Macromolecule biosynthetic process. Peptidoglycan biosynthetic process. Peptidoglycan-based…	https://string-db.org/cgi/link?to=010121F614676AD5
AAC21801.1	No	71421.HI_0120	S	integral membrane protein	Z012_00420	DUF2301	Functional annotation			OG0001203	N0.HOG0001387	135	HI_0120	Plasma membrane. Membrane. Integral component of membrane. Intrinsic component of membrane. Cell periphery. Cellular anatomical entity. Transmembrane. Cell membrane. Transmembrane helix. Protein of unknown function DUF2301. Uncharacterized integral membrane protein (DUF2301). Mixed, incl. Amino sugar catabolic process, and Peptidoglycan turnover. Peptidoglycan turnover, and HIT domain	mpl	Extracellular region. Cellular anatomical entity. Peptidoglycan metabolic process. Aminoglycan metabolic process. Aminoglycan biosynthetic process. Glycosaminoglycan biosynthetic process. Nitrogen compound metabolic process. Cell cycle. Metabolic process. Regulation of cell shape. Biosynthetic process. Macromolecule biosynthetic process. Peptidoglycan biosynthetic process. Peptidoglycan turnover.…	https://string-db.org/cgi/link?to=7EBA521599408227
AAC21810.1	No	71421.HI_0139	M	Outer membrane protein (porin)	ompP2	Porin_4	Functional annotation			OG0000053	N0.HOG0000151	150	ompP2	Cell outer membrane. Membrane. Integral component of membrane. Outer membrane. External encapsulating structure. Cell envelope. Intrinsic component of membrane. Envelope. Protein-containing complex. Pore complex. Cell periphery. Membrane protein complex. Cellular anatomical entity. Transport. Ion transport. Cellular process. Localization. Establishment of localization. Transmembrane transport. Tr…	ompA	Membrane. Integral component of membrane. Intrinsic component of membrane. Protein-containing complex. Pore complex. Membrane protein complex. Cellular anatomical entity. Transport. Ion transport. Cellular process. Ion transmembrane transport. Localization. Establishment of localization. Transmembrane transport. Cell outer membrane. Outer membrane. External encapsulating structure. Cell envelope.…	https://string-db.org/cgi/link?to=F4955757CD159E8A
AAC21821.1	No	71421.HI_0150	O	HflC and HflK could regulate a protease	hflC	Band_7	Functional annotation			OG0000352	N0.HOG0000536	150	hflC	Plasma membrane. Integral component of plasma membrane. External side of plasma membrane. Cell surface. Membrane. Integral component of membrane. Intrinsic component of membrane. Intrinsic component of plasma membrane. Intrinsic component of external side of plasma membrane. Integral component of external side of plasma membrane. Cell periphery. Side of membrane. Cellular anatomical entity. Regul…	hflK	Cellular anatomical entity. Plasma membrane. Membrane. Integral component of membrane. Intrinsic component of membrane. Cell periphery. Transmembrane. Transmembrane helix. Prohibitin homologues. Band 7 domain. Band 7/SPFH domain superfamily. Stomatin/HflK family. HflK. (2019) Extracellular membrane vesicles in the three domains of life and beyond.. Gene expression, and Protein folding. Protein fo…	https://string-db.org/cgi/link?to=DA584D34A3EBFF2B
AAC21822.1	No	71421.HI_0151	O	HflC and HflK could encode or regulate a protease	hflK	Band_7,HflK_N	Functional annotation			OG0000638	N0.HOG0000822	147	hflK	Cellular anatomical entity. Plasma membrane. Membrane. Integral component of membrane. Intrinsic component of membrane. Cell periphery. Transmembrane. Transmembrane helix. Prohibitin homologues. Band 7 domain. Band 7/SPFH domain superfamily. Stomatin/HflK family. HflK. (2019) Extracellular membrane vesicles in the three domains of life and beyond.. Gene expression, and Protein folding. Protein fo…	hflC	Plasma membrane. Integral component of plasma membrane. External side of plasma membrane. Cell surface. Membrane. Integral component of membrane. Intrinsic component of membrane. Intrinsic component of plasma membrane. Intrinsic component of external side of plasma membrane. Integral component of external side of plasma membrane. Cell periphery. Side of membrane. Cellular anatomical entity. Regul…	https://string-db.org/cgi/link?to=53081803DC4C4007
AAC21828.1	No	71421.HI_0159	S	metal-binding, possibly nucleic acid-binding protein	yceD	DUF177	Ribosomal protein	10.1093/jxb/erw311		OG0000460	N0.HOG0000644	150	yceD	Intracellular. Cytoplasm. Cytosol. Cellular anatomical entity. Cellular process. Ribonucleoprotein complex biogenesis. Ribosome biogenesis. Cellular component biogenesis. Cellular component organization or biogenesis. Intracellular anatomical structure. Large ribosomal RNA subunit accumulation protein YceD. Large ribosomal RNA subunit accumulation protein YceD, bacteria. Gene expression, and Prot…	rpmF	Intracellular. Ribosome. Large ribosomal subunit. Protein-containing complex. Organelle. Non-membrane-bounded organelle. Intracellular organelle. Intracellular non-membrane-bounded organelle. Ribosomal subunit. Cellular anatomical entity. Ribonucleoprotein complex. Translation. Peptide metabolic process. Nitrogen compound metabolic process. Metabolic process. Biosynthetic process. Macromolecule b…	https://string-db.org/cgi/link?to=027FFC83ACF4E907
AAC21846.1	No	71421.HI_0173	S	Pfam:DUF539	Z012_07620	NqrM	NqrM is a maturation factor	10.1128/JB.00757-15		OG0000356	N0.HOG0000540	149	HI_0173	Membrane. Integral component of membrane. Intrinsic component of membrane. Cellular anatomical entity. Transmembrane. Transmembrane helix. (Na+)-NQR maturation factor NqrM. (Na+)-NQR maturation NqrM. Mixed, incl. Iron-sulfur cluster assembly, and Translocase. Mixed, incl. Iron-sulfur cluster assembly, and Translocase. Ubiquinone, and Electron transport chain	apbE	Plasma membrane. Membrane. Intrinsic component of membrane. Intrinsic component of plasma membrane. Cell periphery. Cellular anatomical entity. Anchored component of membrane. Anchored component of plasma membrane. Nitrogen compound metabolic process. Metabolic process. Protein flavinylation. Protein metabolic process. Protein modification process. Macromolecule metabolic process. Macromolecule m…	https://string-db.org/cgi/link?to=2B6E3EE45E35E809
AAC21847.1	No	71421.HI_0177	M	Part of the outer membrane protein assembly complex, which is involved in assembly and insertion of beta-barrel proteins into the outer membrane	bamD	YfiO	Functional annotation			OG0000640	N0.HOG0000824	147	bamD	Cell outer membrane. Membrane. Outer membrane. External encapsulating structure. Cell envelope. Intrinsic component of membrane. Intrinsic component of cell outer membrane. Periplasmic side of cell outer membrane. Intrinsic component of periplasmic side of cell outer membrane. Envelope. Protein-containing complex. Cell periphery. Side of membrane. Membrane protein complex. Cellular anatomical ent…	bamA	Cell outer membrane. Membrane. Outer membrane. External encapsulating structure. Cell envelope. Intrinsic component of membrane. Intrinsic component of cell outer membrane. Periplasmic side of cell outer membrane. Intrinsic component of periplasmic side of cell outer membrane. Envelope. Protein-containing complex. Cell periphery. Side of membrane. Membrane protein complex. Cellular anatomical ent…	https://string-db.org/cgi/link?to=F17D94E241FA8EDA
AAC21855.1	No	71421.HI_0178	M	Acts as a multifunctional adhesin involved in direct interactions with host epithelial cells and host proteins	-	Adhesin_E	Low OG coverage			OG0001540	N0.HOG0001747	79	pe	Cell surface. Cellular anatomical entity. Cell outer membrane. Membrane. Outer membrane. External encapsulating structure. Cell envelope. Envelope. Cell periphery. Lipoprotein. Palmitate. Signal. Virulence. Surface-adhesin protein E, Pasteurellaceae. Surface-adhesin protein E-like. Surface-adhesin protein E. Mixed, incl. Active transmembrane transporter activity, and Electron transport. Mixed, in…	pflA	Intracellular. Cytoplasm. Cellular anatomical entity. Carbohydrate metabolic process. Monosaccharide metabolic process. Glucose metabolic process. Metabolic process. Hexose metabolic process. Primary metabolic process. Small molecule metabolic process. Organic substance metabolic process. Intracellular anatomical structure. Catalytic activity. Binding. Oxidoreductase activity. Ion binding. Cation…	https://string-db.org/cgi/link?to=335967E1D7593244
AAC21866.1	No	71421.HI_0197	M	Murein endopeptidase that cleaves the D-alanyl-meso-2,6- diamino-pimelyl amide bond that connects peptidoglycan strands. Likely plays a role in the removal of murein from the sacculus	mepA	Peptidase_M74	Functional annotation			OG0000938	N0.HOG0001122	147	mepA	Outer membrane-bounded periplasmic space. Cell envelope. Envelope. Periplasmic space. Cellular anatomical entity. Proteolysis. Nitrogen compound metabolic process. Metabolic process. Protein metabolic process. Macromolecule metabolic process. Primary metabolic process. Organic substance metabolic process. Organonitrogen compound metabolic process. Catalytic activity. Endopeptidase activity. Serin…	HI_0198	Plasma membrane. Membrane. Cell periphery. Cellular anatomical entity. Integral component of membrane. Intrinsic component of membrane. Transmembrane. Transport. Cell membrane. Transmembrane helix. Transmembrane protein TauE-like. Sulfite exporter TauE/SafE. Mixed, incl. Menaquinone biosynthesis, and Fatty acid metabolic process. Mixed, incl. Menaquinone biosynthesis, and KR domain. Mixed, incl. …	https://string-db.org/cgi/link?to=CFA040C5D87CE2FC
AAC21879.1	No	71421.HI_0211	I	Phosphatidylglycerophosphatase B of Pasteurellaceae UniRef RepID B3H0T1_ACTP7	pgpB	PAP2	Functional annotation			OG0001184	N0.HOG0001368	138	pgpB	Plasma membrane. Integral component of plasma membrane. Cell outer membrane. Membrane. Integral component of membrane. Outer membrane. External encapsulating structure. Cell envelope. Intrinsic component of membrane. Intrinsic component of plasma membrane. Envelope. Cell periphery. Cellular anatomical entity. Lipid metabolic process. Phospholipid metabolic process. Glycerophospholipid metabolic p…	pgsA	Plasma membrane. Membrane. Cell periphery. Cellular anatomical entity. Lipid metabolic process. Phospholipid metabolic process. Glycerophospholipid metabolic process. Phosphatidylglycerol biosynthetic process. Phosphorus metabolic process. Phosphate-containing compound metabolic process. Metabolic process. Lipid biosynthetic process. Phospholipid biosynthetic process. Biosynthetic process. Cellul…	https://string-db.org/cgi/link?to=D3E818BDF87103D6
AAC21882.1	No	71421.HI_0214	E	Oligopeptidase A	prlC	Peptidase_M3	Functional annotation			OG0000646	N0.HOG0000830	147	prlC	Intracellular. Cytoplasm. Cytosol. Cellular anatomical entity. Proteolysis. Peptide metabolic process. Nitrogen compound metabolic process. Metabolic process. Cellular process. Protein metabolic process. Cellular nitrogen compound metabolic process. Macromolecule metabolic process. Cellular amide metabolic process. Cellular metabolic process. Primary metabolic process. Organic substance metabolic…	HI_0213.1	Membrane. Integral component of membrane. Intrinsic component of membrane. Cellular anatomical entity. Transmembrane. Transmembrane helix. Mixed, incl. Peptidase M20, and Glutathione metabolism	https://string-db.org/cgi/link?to=3DEF47C3A629EA19
AAC21887.1	No	71421.HI_0219	S	Protein of unknown function, DUF417	ykgB	DUF417	ykgB is an inner membrane protein; Low OG coverage	https://www.uniprot.org/uniprotkb/A0A0I0LYN3/history		OG0001501	N0.HOG0001708	83	HI_0219	Plasma membrane. Membrane. Cell periphery. Cellular anatomical entity. Response to reactive oxygen species. Response to stress. Response to oxidative stress. Response to inorganic substance. Response to chemical. Response to stimulus. Response to hypochlorite. Response to oxygen-containing compound. Integral component of membrane. Intrinsic component of membrane. Transmembrane. Cell membrane. Tra…	HI_0842	Intracellular. Cytoplasm. Cytosol. Cellular anatomical entity. Nucleobase-containing compound metabolic process. Pyrimidine nucleobase metabolic process. Pyrimidine nucleobase catabolic process. Cytosine catabolic process. Cellular aromatic compound metabolic process. Nitrogen compound metabolic process. Metabolic process. Catabolic process. Nucleobase metabolic process. Cellular process. Aromati…	https://string-db.org/cgi/link?to=1089A2A957A80086
AAC21896.1	No	71421.HI_0226	U	Component of the transport system for branched-chain amino acids	brnQ	Branch_AA_trans	Functional annotation			OG0000179	N0.HOG0000359	145	brnQ	Plasma membrane. Membrane. Cell periphery. Cellular anatomical entity. Amino acid transmembrane transport. Transport. Ion transport. Cation transport. Anion transport. Amino acid transport. Cellular process. Organic anion transport. Branched-chain amino acid transport. Neutral amino acid transport. L-amino acid transport. Isoleucine transport. Leucine transport. Valine transport. Organic acid tra…	sstT	Plasma membrane. Membrane. Cell periphery. Cellular anatomical entity. Amino acid transmembrane transport. Transport. Ion transport. Cation transport. Sodium ion transport. Anion transport. Amino acid transport. Cellular process. Organic anion transport. Neutral amino acid transport. Threonine transport. Organic acid transport. Metal ion transport. Serine transport. Ion transmembrane transport. S…	https://string-db.org/cgi/link?to=0D6299295508769A
AAC21897.1	No	71421.HI_0227	G	Domain of unknown function (DUF386)	yhcH	DUF386	ABC transporter ATP-binding protein	10.1016/j.jbc.2021.100699		OG0000115	N0.HOG0000271	150	HI_0227	Intracellular. Cytoplasm. Cytosol. Cellular anatomical entity. Intracellular anatomical structure. Binding. Ion binding. Cation binding. Metal ion binding. NanQ anomerase/TabA/YiaL family. NanQ anomerase/TabA/YiaL superfamily. YhcH/YjgK/YiaL. (2016) A new model for non-typeable Haemophilus influenzae middle ear infection in the Junbo mutant mouse.. Mixed, incl. Amino sugar catabolic process, and …	galM	Intracellular. Cytoplasm. Cellular anatomical entity. Carbohydrate metabolic process. Monosaccharide metabolic process. Glucose metabolic process. Galactose metabolic process. Metabolic process. Catabolic process. Carbohydrate catabolic process. Hexose metabolic process. Hexose catabolic process. Galactose catabolic process. Galactose catabolic process via UDP-galactose. Primary metabolic process…	https://string-db.org/cgi/link?to=2566E03D3966509F
AAC21901.1	No	71421.HI_0232	M	Murein-degrading enzyme that degrades murein glycan strands and insoluble, high-molecular weight murein sacculi, with the concomitant formation of a 1,6-anhydromuramoyl product. Lytic transglycosylases (LTs) play an integral role in the metabolism of the peptidoglycan (PG) sacculus. Their lytic action creates space within the PG sacculus to allow for its expansion as well as for the insertion of …	mltF	SBP_bac_3,SLT	Functional annotation			OG0001006	N0.HOG0001190	141	mltF	Cell outer membrane. Membrane. Outer membrane. External encapsulating structure. Cell envelope. Envelope. Cell periphery. Cellular anatomical entity. Peptidoglycan metabolic process. Aminoglycan metabolic process. Aminoglycan catabolic process. Glycosaminoglycan catabolic process. Nitrogen compound metabolic process. Metabolic process. Catabolic process. Macromolecule catabolic process. Peptidogl…	HI_0233	Mixed, incl. Cell division, and Membrane. Mixed, incl. Cell division, and Envelope. Mixed, incl. Cell division, and Envelope. Transglycosylase SLT domain, and Thiol protease	https://string-db.org/cgi/link?to=D6155B29F0AF7A95
AAC21905.1	No	71421.HI_0235	S	Domain of unknown function	arfA	DUF331	arfA: Alternative ribosome-rescue factor A; Low OG coverage	10.1074/jbc.M112.374074		OG0001226	N0.HOG0001410	132	arfA	Translation. Translational elongation. Regulation of translation. Peptide metabolic process. Nitrogen compound metabolic process. Metabolic process. Biosynthetic process. Macromolecule biosynthetic process. Regulation of biosynthetic process. Cellular process. Gene expression. Regulation of gene expression. Regulation of macromolecule biosynthetic process. Post-transcriptional regulation of gene …	rpmA	Intracellular. Ribosome. Organelle. Non-membrane-bounded organelle. Intracellular organelle. Intracellular non-membrane-bounded organelle. Cellular anatomical entity. Translation. Peptide metabolic process. Nitrogen compound metabolic process. Metabolic process. Biosynthetic process. Macromolecule biosynthetic process. Cellular process. Gene expression. Protein metabolic process. Cellular nitroge…	https://string-db.org/cgi/link?to=27F60E766F88DD33
AAC21922.1	No	71421.HI_0256	M	Part of the outer membrane protein assembly complex, which is involved in assembly and insertion of beta-barrel proteins into the outer membrane	bamC	Lipoprotein_18	Functional annotation; Low OG coverage			OG0001507	N0.HOG0001714	83	HI_0256	Cell outer membrane. Membrane. Outer membrane. External encapsulating structure. Cell envelope. Envelope. Cell periphery. Cellular anatomical entity. Lipoprotein. Palmitate. Signal. NlpB/DapX lipoprotein. Membrane lipoprotein, lipid attachment site. Mixed, incl. Cell division, and Membrane. Mixed, incl. Cell division, and Envelope. Mixed, incl. Cell division, and Envelope. Mixed, incl. Cell divis…	bamA	Cell outer membrane. Membrane. Outer membrane. External encapsulating structure. Cell envelope. Intrinsic component of membrane. Intrinsic component of cell outer membrane. Periplasmic side of cell outer membrane. Intrinsic component of periplasmic side of cell outer membrane. Envelope. Protein-containing complex. Cell periphery. Side of membrane. Membrane protein complex. Cellular anatomical ent…	https://string-db.org/cgi/link?to=CBA06C42C3E77289
AAC21927.1	No	71421.HI_0262	P	TonB dependent receptor	hmuR	Plug,TonB_dep_Rec	Functional annotation			OG0000006	N0.HOG0000023	146	hxuC	Cell outer membrane. Membrane. Outer membrane. External encapsulating structure. Cell envelope. Intrinsic component of membrane. Intrinsic component of cell outer membrane. Envelope. Cell periphery. Cellular anatomical entity. Transition metal ion transport. Transport. Ion transport. Cation transport. Iron ion transport. Cellular process. Heme transport. Siderophore transport. Metal ion transport…	tonB	Protein-containing complex. Cellular anatomical entity. Transition metal ion transport. Transport. Ion transport. Cation transport. Iron ion transport. Protein localization. Cellular process. Protein transport. Siderophore transport. Metal ion transport. Macromolecule localization. Ion transmembrane transport. Iron ion transmembrane transport. Siderophore transmembrane transport. Establishment of…	https://string-db.org/cgi/link?to=152A6CB3F595B936
AAC21928.1	No	71421.HI_0263	U	Haemolysin secretion/activation protein ShlB/FhaC/HecB	hxuB	POTRA_2,ShlB	Functional annotation; Low OG coverage			OG0000119	N0.HOG0000275	115	hxuB	Cell outer membrane. Membrane. Integral component of membrane. Outer membrane. External encapsulating structure. Cell envelope. Intrinsic component of membrane. Envelope. Protein-containing complex. Pore complex. Cell periphery. Membrane protein complex. Cellular anatomical entity. Type V protein secretion system complex. Transport. Ion transport. Protein localization. Protein secretion. Cellular…	hxuA	Extracellular region. Cellular anatomical entity. Repeat. Signal. Transport. Secreted. Haemagglutination activity domain. Pectin lyase fold/virulence factor. Filamentous haemagglutinin FhaB/tRNA nuclease CdiA-like, TPS domain. Pectin lyase fold. (2007) The haem-haemopexin utilization gene cluster (hxuCBA) as a virulence factor of Haemophilus influenzae.. (2009) Bacterial heme-transport proteins a…	https://string-db.org/cgi/link?to=3B82D14EE28750EE
AAC21929.1	No	71421.HI_0264	U	haemagglutination activity domain	hxuA	DUF3739,ESPR,Glug,Haemagg_act	Low OG coverage			OG0001739	N0.HOG0001961	41	hxuA	Extracellular region. Cellular anatomical entity. Repeat. Signal. Transport. Secreted. Haemagglutination activity domain. Pectin lyase fold/virulence factor. Filamentous haemagglutinin FhaB/tRNA nuclease CdiA-like, TPS domain. Pectin lyase fold. (2007) The haem-haemopexin utilization gene cluster (hxuCBA) as a virulence factor of Haemophilus influenzae.. (2009) Bacterial heme-transport proteins a…	hxuB	Cell outer membrane. Membrane. Integral component of membrane. Outer membrane. External encapsulating structure. Cell envelope. Intrinsic component of membrane. Envelope. Protein-containing complex. Pore complex. Cell periphery. Membrane protein complex. Cellular anatomical entity. Type V protein secretion system complex. Transport. Ion transport. Protein localization. Protein secretion. Cellular…	https://string-db.org/cgi/link?to=B063CA46D3D7098F
AAC21943.1	No	71421.HI_0280	F	Catalyzes the reversible phosphorylytic cleavage of uridine and deoxyuridine to uracil and ribose- or deoxyribose-1- phosphate. The produced molecules are then utilized as carbon and energy sources or in the rescue of pyrimidine bases for nucleotide synthesis	udp	PNP_UDP_1	Functional annotation			OG0001111	N0.HOG0001295	143	udp	Intracellular. Cytoplasm. Cytosol. Protein-containing complex. Cellular anatomical entity. Nucleobase-containing compound metabolic process. Pyrimidine nucleoside metabolic process. Uridine catabolic process. Pyrimidine nucleotide metabolic process. Pyrimidine nucleotide biosynthetic process. UMP biosynthetic process. Cellular aromatic compound metabolic process. Nucleoside phosphate metabolic pr…	cdd	Intracellular. Cytoplasm. Cytosol. Cellular anatomical entity. Nucleobase-containing compound metabolic process. Pyrimidine nucleoside metabolic process. Cytidine catabolic process. Cellular aromatic compound metabolic process. Nitrogen compound metabolic process. Metabolic process. Catabolic process. Nucleoside metabolic process. Ribonucleoside metabolic process. Nucleoside catabolic process. Cy…	https://string-db.org/cgi/link?to=D58B80904F566DC6
AAC21965.1	No	71421.HI_0300	V	Protein involved in N-acetylmuramoyl-L-alanine amidase activity and peptidoglycan catabolic process	ampD	Amidase_2	Functional annotation			OG0000472	N0.HOG0000656	148	ampD	Cellular anatomical entity. Peptidoglycan metabolic process. Aminoglycan metabolic process. Aminoglycan catabolic process. Glycosaminoglycan catabolic process. Nitrogen compound metabolic process. Metabolic process. Catabolic process. Macromolecule catabolic process. Peptidoglycan catabolic process. Peptidoglycan turnover. Cellular process. Cellular component organization. Glycosaminoglycan metab…	nagZ	Intracellular. Cytoplasm. Cytosol. Cellular anatomical entity. Peptidoglycan metabolic process. Carbohydrate metabolic process. Aminoglycan metabolic process. Aminoglycan biosynthetic process. Glycosaminoglycan biosynthetic process. Nitrogen compound metabolic process. Cell cycle. Metabolic process. Regulation of cell shape. Biosynthetic process. Macromolecule biosynthetic process. Peptidoglycan …	https://string-db.org/cgi/link?to=E041C30F1836BDFB
AAC21992.1	No	71421.HI_0330	M	opacity-associated protein	ytfB	OapA,OapA_N	Functional annotation			OG0000246	N0.HOG0000430	149	oapA	Extracellular region. Cellular anatomical entity. Septum digestion after cytokinesis. Cellular process. Cell division. Catalytic activity. Endopeptidase activity. Metalloendopeptidase activity. Binding. Glycosaminoglycan binding. Peptidase activity. Metallopeptidase activity. Hydrolase activity. Peptidoglycan binding. Carbohydrate derivative binding. Catalytic activity, acting on a protein. Virul…	HI_0162	Plasma membrane. Membrane. Cell periphery. Cellular anatomical entity. Lipoprotein. Palmitate. Signal. Cell membrane. Uncharacterised protein family, YajG. Uncharacterized lipoprotein. Mixed, incl. Cell division, and Membrane. Mixed, incl. Cell division, and Envelope. Mixed, incl. Cell division, and Envelope. Mixed, incl. Cell division, and Macromolecule localization. Mixed, incl. Macromolecule l…	https://string-db.org/cgi/link?to=AD9855185354DD29
AAC22003.1	No	71421.HI_0341	S	Protein with unknown function (DUF469)	yggL	DUF469	Functional annotation/YggL from E.coli interacts with ribosome subunits	https://www.ebi.ac.uk/interpro/entry/InterPro/IPR007416/		OG0001145	N0.HOG0001329	142	HI_0341	Intracellular. Cytoplasm. Cytosol. Cellular anatomical entity. Intracellular anatomical structure. YggL 50S ribosome-binding protein. Mixed, incl. RNA modification, and Pyrimidine metabolism. Mixed, incl. RNA modification, and Ribonucleoside-diphosphate reductase activity. RNA modification, and Nucleotidyltransferase superfamily. Mixed, incl. tRNA threonylcarbamoyladenosine modification, and Nucl…	HI_1543	Intracellular. Cytoplasm. Cytosol. Cellular anatomical entity. DMSO/Nitrate reductase chaperone. Tat proofreading chaperone DmsD-type. TorD-like superfamily. Mixed, incl. Cell division, and Membrane. Mixed, incl. Cell division, and Envelope. Mixed, incl. Cell division, and Envelope. Mixed, incl. Cell division, and Macromolecule localization. Mixed, incl. Macromolecule localization, and Regulation…	https://string-db.org/cgi/link?to=EBCD1F84E3E37949
AAC22022.1	No	71421.HI_0364	M	Belongs to the peptidase S11 family	pbpG	Peptidase_S11	Involved in synthesis of cell wall; Low OG coverage	https://www.ebi.ac.uk/merops/cgi-bin/famsum?family=S11		OG0001334	N0.HOG0001534	110	pbpG	Plasma membrane. Membrane. Outer membrane-bounded periplasmic space. Cell envelope. Envelope. Periplasmic space. Cell periphery. Cellular anatomical entity. Peptidoglycan metabolic process. Aminoglycan metabolic process. Aminoglycan biosynthetic process. Glycosaminoglycan biosynthetic process. Proteolysis. Nitrogen compound metabolic process. Metabolic process. Regulation of cell shape. Biosynthe…	dacB	Plasma membrane. Membrane. Periplasmic space. Cell periphery. Cellular anatomical entity. Peptidoglycan metabolic process. Aminoglycan metabolic process. Aminoglycan biosynthetic process. Glycosaminoglycan biosynthetic process. Proteolysis. Nitrogen compound metabolic process. Cell cycle. Metabolic process. Regulation of cell shape. Biosynthetic process. Macromolecule biosynthetic process. Peptid…	https://string-db.org/cgi/link?to=9FC0D275317E2947
AAC22024.1	No	71421.HI_0366	NU	Protein involved in binding and protein binding	pilF	TPR_12,TPR_16,TPR_17,TPR_19,TPR_2,TPR_8	PilF is a lipoprotein in Pseudomonas	10.1128/JB.00996-08		OG0001015	N0.HOG0001199	146	HI_0366	Intracellular. Cytoskeleton. Microtubule cytoskeleton. Organelle. Non-membrane-bounded organelle. Intracellular organelle. Intracellular non-membrane-bounded organelle. Cellular anatomical entity. Microtubule organizing center. Signal. Tetratricopeptide repeats. Tetratricopeptide-like helical domain superfamily. Tetratricopeptide repeat. Pilus biogenesis/stability type IV, PilW. (2014) Compositio…	HI_0370	Plasma membrane. Integral component of plasma membrane. External side of plasma membrane. Cell surface. Membrane. Integral component of membrane. Intrinsic component of membrane. Intrinsic component of plasma membrane. Intrinsic component of external side of plasma membrane. Integral component of external side of plasma membrane. Cell periphery. Side of membrane. Cellular anatomical entity. Prote…	https://string-db.org/cgi/link?to=3D60781BCE31571E
AAC22025.1	No	71421.HI_0367	S	Helix-turn-helix domain	rodZ	DUF4115,HTH_25	rodZ is a cytoskeletal protein	10.3934/microbiol.2019.4.358		OG0000285	N0.HOG0000469	150	HI_0367	Plasma membrane. Integral component of plasma membrane. Membrane. Integral component of membrane. Intrinsic component of membrane. Intrinsic component of plasma membrane. Cell periphery. Cellular anatomical entity. Nucleic acid binding. DNA binding. Binding. Organic cyclic compound binding. Heterocyclic compound binding. Cro/C1-type helix-turn-helix domain. Lambda repressor-like, DNA-binding doma…	mreB	Intracellular. Cytoskeleton. Plasma membrane. Membrane. Intrinsic component of membrane. Intrinsic component of plasma membrane. Organelle. Non-membrane-bounded organelle. Intracellular organelle. Intracellular non-membrane-bounded organelle. Cell periphery. Cellular anatomical entity. Supramolecular complex. Supramolecular polymer. Supramolecular fiber. Polymeric cytoskeletal fiber. Cell morphog…	https://string-db.org/cgi/link?to=1564010FA25F711B
AAC22036.1	No	71421.HI_0374	S	Protein of unknown function DUF2625	ybfG	DUF2625	ybfG has putative pepdidoglycan binding activity; Low OG coverage	https://www.ncbi.nlm.nih.gov/gene/938433		OG0001353	N0.HOG0001553	107	HI_0374	Protein of unknown function DUF2625. Mixed, incl. Iron-sulfur cluster assembly, and Translocase. Mixed, incl. Iron-sulfur cluster assembly, and Translocase. Mixed, incl. Iron-sulfur cluster assembly, and Cellular response to aldehyde	hscA	Intracellular. Cytoplasm. Cellular anatomical entity. Protein folding. Sulfur compound metabolic process. Metabolic process. Cellular process. Cellular component organization. Iron-sulfur cluster assembly. Cellular component assembly. Metallo-sulfur cluster assembly. Cellular component biogenesis. Cellular metabolic process. Cellular component organization or biogenesis. Intracellular anatomical …	https://string-db.org/cgi/link?to=6A308E4A02817532
AAC22039.1	No	71421.HI_0381	M	OmpA family	pal	OmpA	Functional annotation	10.1016/j.vetmic.2012.08.019		OG0000946	N0.HOG0001130	147	pal	Cell outer membrane. Membrane. Outer membrane. External encapsulating structure. Cell envelope. Envelope. Cell periphery. Cellular anatomical entity. Cell cycle. Cellular process. Cell division. Integral component of membrane. Intrinsic component of membrane. Lipoprotein. Palmitate. Signal. Outer membrane protein, bacterial. OmpA-like domain. Outer membrane protein, OmpA-like, conserved site. Omp…	tolB	Periplasmic space. Cellular anatomical entity. Transport. Cell cycle. Protein localization. Cellular process. Protein transport. Protein import. Macromolecule localization. Establishment of protein localization. Localization. Establishment of localization. Cell division. Cellular localization. Cellular macromolecule localization. Organic substance transport. Nitrogen compound transport. Periplasm…	https://string-db.org/cgi/link?to=58D7B7D5B52CD56C
AAC22047.1	No	71421.HI_0389	M	Outer membrane lipoprotein Slp family	slp	Slp	Functional annotation; Low OG coverage			OG0001548	N0.HOG0001755	78	HI_0389	Membrane. Outer membrane. Cellular anatomical entity. Integral component of membrane. Intrinsic component of membrane. Transmembrane. Transmembrane helix. Outer membrane lipoprotein Slp. Outer membrane lipoprotein Slp family. Mixed, incl. Cell division, and Membrane. Mixed, incl. Cell division, and Envelope. Mixed, incl. Cell division, and Envelope. Mixed, incl. Cell division, and Macromolecule l…	tsaB	EKC/KEOPS complex. Intracellular. Cytoplasm. Cytosol. Protein-containing complex. Cellular anatomical entity. tRNA threonylcarbamoyladenosine modification. Nucleobase-containing compound metabolic process. RNA processing. tRNA metabolic process. tRNA modification. Cellular aromatic compound metabolic process. Nitrogen compound metabolic process. tRNA processing. Metabolic process. RNA modificatio…	https://string-db.org/cgi/link?to=71F35D7196BAF058
AAC22059.1	No	71421.HI_0400	S	Protein of unknown function (DUF406)	yfcZ	DUF406	yfcZ has a role in cell division	https://string-db.org/network/199310.c2888		OG0000090	N0.HOG0000227	149	HI_0400	Intracellular. Cytoplasm. Cytosol. Cellular anatomical entity. Intracellular anatomical structure. Conserved hypothetical protein CHP00743. UPF0234-like, C-terminal. Protein of unknown function (DUF406). Mixed, incl. Cell division, and Membrane. Mixed, incl. Cell division, and Envelope. Mixed, incl. Cell division, and Envelope. Mixed, incl. Cell division, and Macromolecule localization. Mixed, in…	HI_0974.1	Plasma membrane. Membrane. Integral component of membrane. Intrinsic component of membrane. Cell periphery. Cellular anatomical entity. Transmembrane. Cell membrane. Transmembrane helix. Protein of unknown function DUF997. Protein of unknown function (DUF997). Mixed, incl. Cell outer membrane, and Macromolecule modification. Mixed, incl. Cell outer membrane, and Lipopolysaccharide biosynthesis. M…	https://string-db.org/cgi/link?to=A3A1249717A78AB6
AAC22060.1	No	71421.HI_0401	I	Long-chain fatty acid transport protein	fadL	Toluene_X	Functional annotation			OG0001062	N0.HOG0001246	142	ompP1	Cell outer membrane. Membrane. Outer membrane. External encapsulating structure. Cell envelope. Envelope. Cell periphery. Cellular anatomical entity. Transport. Ion transport. Anion transport. Lipid transport. Cellular process. Lipid localization. Organic anion transport. Monocarboxylic acid transport. Organic acid transport. Fatty acid transport. Long-chain fatty acid transport. Macromolecule lo…	ogt	Intracellular. Organelle. Membrane-bounded organelle. Intracellular organelle. Intracellular membrane-bounded organelle. Cellular anatomical entity. Nucleobase-containing compound metabolic process. DNA metabolic process. DNA repair. DNA modification. DNA dealkylation involved in DNA repair. Cellular aromatic compound metabolic process. Nitrogen compound metabolic process. Response to stress. Cel…	https://string-db.org/cgi/link?to=212C13350675E541
AAC22065.1	No	71421.HI_0406	I	Component of the acetyl coenzyme A carboxylase (ACC) complex. First, biotin carboxylase catalyzes the carboxylation of biotin on its carrier protein (BCCP) and then the CO(2) group is transferred by the carboxyltransferase to acetyl-CoA to form malonyl-CoA	accA	ACCA	Functional annotation			OG0000836	N0.HOG0001020	147	accA	Intracellular. Cytoplasm. acetyl-CoA carboxylase complex. Protein-containing complex. Cellular anatomical entity. Catalytic complex. Organic acid metabolic process. Nucleobase-containing compound metabolic process. Purine nucleotide metabolic process. Purine nucleotide biosynthetic process. Lipid metabolic process. Fatty acid metabolic process. Fatty acid biosynthetic process. acyl-CoA metabolic …	accD	Intracellular. Cytoplasm. acetyl-CoA carboxylase complex. Protein-containing complex. Cellular anatomical entity. Catalytic complex. Organic acid metabolic process. Nucleobase-containing compound metabolic process. Purine nucleotide metabolic process. Purine nucleotide biosynthetic process. Lipid metabolic process. Fatty acid metabolic process. Fatty acid biosynthetic process. acyl-CoA metabolic …	https://string-db.org/cgi/link?to=5865507B10B68E73
AAC22082.1	No	71421.HI_0420	S	Protein of unknown function (DUF1778)	VY92_07520	DUF1778	Predicted by STRING to partner with an acetyltransferase; Low OG coverage	https://string-db.org/network/765911.Thivi_2876		OG0001835	N0.HOG0002057	38	HI_0420	Regulation of transcription, DNA-templated. Regulation of biosynthetic process. Regulation of gene expression. Regulation of macromolecule biosynthetic process. Regulation of nucleobase-containing compound metabolic process. Regulation of metabolic process. Regulation of cellular metabolic process. Regulation of cellular biosynthetic process. Regulation of biological process. Regulation of cellul…	HI_0677	Intracellular. Cellular anatomical entity. Catalytic activity. N-acetyltransferase activity. Acetyltransferase activity. N-acyltransferase activity. Transferase activity. Acyltransferase activity. Acyltransferase activity, transferring groups other than amino-acyl groups. GNAT domain. Acyl-CoA N-acyltransferase. Mixed, incl. DNA recombination, and Protein of unknown function DUF882. GNAT domain, …	https://string-db.org/cgi/link?to=B101A0091286FFE3
AAC22090.1	No	71421.HI_0431	S	Protein of unknown function (DUF416)	yjaG	DUF416	Cytosolic protein with Dam methyltransferase domain	https://biocyc.org/gene?orgid=ECOLI&id=EG11916-MONOMER#SUMMARY		OG0000494	N0.HOG0000678	149	HI_0431	Intracellular. Cytoplasm. Cytosol. Cellular anatomical entity. Protein of unknown function DUF416. YP001051499.1-like domain superfamily. Protein of unknown function (DUF416). Mixed, incl. Horizontal gene transfer, and Protein secretion by the type II secretion system. Mixed, incl. Horizontal gene transfer, and Protein secretion by the type II secretion system. Mixed, incl. Competence, and Topois…	hup	Intracellular. Replication fork. Chromosome. Cytoplasm. Cytosol. Nucleoid. Replisome. Protein-containing complex. protein-DNA complex. Organelle. Non-membrane-bounded organelle. Intracellular organelle. Intracellular non-membrane-bounded organelle. Bacterial nucleoid. Cellular anatomical entity. Primosome complex. DnaA-HU complex. DNA bending complex. HU-DNA complex. Organelle organization. Cellu…	https://string-db.org/cgi/link?to=B7A3E756F0A9E27D
AAC22099.1	No	71421.HI_0440	M	penicillin-binding protein	mrcA	PCB_OB,Transgly,Transpeptidase	Functional annotation			OG0000669	N0.HOG0000853	145	mrcA	Cell wall. External encapsulating structure. Cell periphery. Cellular anatomical entity. Peptidoglycan metabolic process. Aminoglycan metabolic process. Aminoglycan biosynthetic process. Glycosaminoglycan biosynthetic process. Proteolysis. Nitrogen compound metabolic process. Metabolic process. Regulation of cell shape. Biosynthetic process. Macromolecule biosynthetic process. Peptidoglycan biosy…	lpoA	Cell outer membrane. Membrane. Outer membrane. External encapsulating structure. Cell envelope. Periplasmic side of cell outer membrane. Envelope. Cell periphery. Side of membrane. Cellular anatomical entity. Peptidoglycan metabolic process. Aminoglycan metabolic process. Aminoglycan biosynthetic process. Glycosaminoglycan biosynthetic process. Nitrogen compound metabolic process. Metabolic proce…	https://string-db.org/cgi/link?to=548465C3CA59144A
AAC22109.1	No	71421.HI_0451	S	Family of unknown function (DUF5397)	-	DUF5397	Phage-associated protein; Low OG coverage	https://www.ebi.ac.uk/interpro/protein/UniProt/Q51002/entry/pfam/#table; 10.1101/2024.09.08.611882		OG0002342	N0.HOG0002575	22	HI_0451	Protein of unknown function DUF5397. Family of unknown function (DUF5397). (2004) Identification and characterization of a nontypeable Haemophilus influenzae putative toxin-antitoxin locus.. Mixed, incl. Fucose metabolism, and Carbohydrate metabolism. Mostly uncharacterized, incl. RraB-like superfamily, and CNNM, transmembrane domain. Mixed, incl. Lytic endotransglycosylase activity, and TatD rel…	vapD	Nucleobase-containing compound metabolic process. Cellular aromatic compound metabolic process. Nitrogen compound metabolic process. Metabolic process. Cellular process. Cellular nitrogen compound metabolic process. Macromolecule metabolic process. Cellular metabolic process. Primary metabolic process. Heterocycle metabolic process. Organic substance metabolic process. Nucleic acid metabolic proc…	https://string-db.org/cgi/link?to=A6B216A5A1E13F7D
AAC22110.1	No	71421.HI_0452	P	proteins containing CBS domains	ytfL	CBS,CorC_HlyC,DUF21	Functional annotation			OG0001115	N0.HOG0001299	142	HI_0452	Plasma membrane. Membrane. Cell periphery. Cellular anatomical entity. Integral component of membrane. Intrinsic component of membrane. Nucleotide binding. Binding. Small molecule binding. Ion binding. Anion binding. Flavin adenine dinucleotide binding. Organic cyclic compound binding. Nucleoside phosphate binding. Heterocyclic compound binding. CBS domain. Repeat. Transmembrane. Cell membrane. T…	HI_0056	Plasma membrane. Membrane. Cell periphery. Cellular anatomical entity. Integral component of membrane. Intrinsic component of membrane. Transmembrane. Cell membrane. Transmembrane helix. Integral membrane protein TerC. Integral membrane protein TerC family. Mixed, incl. Fucose metabolism, and Carbohydrate metabolism. Mostly uncharacterized, incl. RraB-like superfamily, and CNNM, transmembrane dom…	https://string-db.org/cgi/link?to=EFF2AB2058354C30
AAC22141.1	No	71421.HI_0483	C	Component of the F(0) channel, it forms part of the peripheral stalk, linking F(1) to F(0)	atpF	ATP-synt_B	Functional annotation			OG0000675	N0.HOG0000859	149	atpF	Intracellular. Membrane. Proton-transporting two-sector ATPase complex. Protein-containing complex. Proton-transporting two-sector ATPase complex, proton-transporting domain. Proton-transporting ATP synthase complex. Proton-transporting ATP synthase complex, coupling factor F(o). Membrane protein complex. Cellular anatomical entity. Nucleobase-containing compound metabolic process. Purine nucleot…	atpH	Intracellular. Membrane. Proton-transporting two-sector ATPase complex. Protein-containing complex. Proton-transporting two-sector ATPase complex, catalytic domain. Proton-transporting ATP synthase complex. Proton-transporting ATP synthase complex, catalytic core F(1). Membrane protein complex. Cellular anatomical entity. Nucleobase-containing compound metabolic process. Purine nucleotide metabol…	https://string-db.org/cgi/link?to=0D4BB4D15EAAEBDF
AAC22154.1	No	71421.HI_0497	O	this subunit has chaperone activity. The binding of ATP and its subsequent hydrolysis by HslU are essential for unfolding of protein substrates subsequently hydrolyzed by HslV. HslU recognizes the N-terminal part of its protein substrates and unfolds these before they are guided to HslV for hydrolysis	hslU	AAA_2,ClpB_D2-small	Functional annotation			OG0000676	N0.HOG0000860	146	hslU	Proteasome complex. Intracellular. Cytoplasm. Cytosol. HslUV protease complex. Cytosolic proteasome complex. Protein-containing complex. Cellular anatomical entity. Catalytic complex. ATPase complex. Peptidase complex. Endopeptidase complex. Proteolysis. Nitrogen compound metabolic process. Metabolic process. Catabolic process. Macromolecule catabolic process. Positive regulation of metabolic pro…	hslV	Proteasome complex. Intracellular. Protein-containing complex. Catalytic complex. Peptidase complex. Endopeptidase complex. Proteasome core complex. Proteolysis. Nitrogen compound metabolic process. Metabolic process. Catabolic process. Macromolecule catabolic process. Protein metabolic process. Protein catabolic process. Macromolecule metabolic process. Primary metabolic process. Proteolysis inv…	https://string-db.org/cgi/link?to=22A842E8729AD179
AAC22179.1	No	71421.HI_0521	F	protein HI_0521 of Bacteria UniRef RepID Y521_HAEIN	yjjI	DUF3029	yjjI is a putative glycine radical enzyme according to STRING; Low OG coverage	https://string-db.org/network/511145.b4470		OG0001435	N0.HOG0001637	93	HI_0521	Intracellular. Cytoplasm. Cytosol. Cellular anatomical entity. Glycyl radical enzyme YjjI-like. Protein of unknown function (DUF3029). (2011) Comparative microbial modules resource: generation and visualization of multi-species biclusters.. Mixed, incl. Active transmembrane transporter activity, and Electron transport. Mixed, incl. Formate C-acetyltransferase activity, and Organic radical-activat…	HI_0520	Intracellular. Cytoplasm. Cellular anatomical entity. Catalytic activity. Binding. Oxidoreductase activity. Ion binding. Cation binding. Metal ion binding. Iron-sulfur cluster binding. 4 iron, 4 sulfur cluster binding. Metal cluster binding. 4Fe-4S. Iron. Iron-sulfur. Metal-binding. Oxidoreductase. S-adenosyl-L-methionine. Radical-activating enzyme, conserved site. Radical SAM. Aldolase-type TIM …	https://string-db.org/cgi/link?to=3E181B64A3E1D005
AAC22182.1	No	71421.HI_0524	G	Aldolase	fbaA	F_bP_aldolase	Functional annotation			OG0000679	N0.HOG0000863	149	fba	Intracellular. Cytoplasm. Cytosol. Cellular anatomical entity. Carbohydrate metabolic process. Monosaccharide metabolic process. Glucose metabolic process. Organic acid metabolic process. Pyruvate metabolic process. Generation of precursor metabolites and energy. Gluconeogenesis. Glycolytic process. Nucleobase-containing compound metabolic process. Purine nucleotide metabolic process. Nucleoside …	pgk	Intracellular. Cytoplasm. Cellular anatomical entity. Carbohydrate metabolic process. Monosaccharide metabolic process. Glucose metabolic process. Organic acid metabolic process. Pyruvate metabolic process. Generation of precursor metabolites and energy. Gluconeogenesis. Glycolytic process. Nucleobase-containing compound metabolic process. Purine nucleotide metabolic process. Nucleoside diphospha…	https://string-db.org/cgi/link?to=D01F441AFDB939CA
AAC22201.1	No	71421.HI_0543	O	Prevents misfolding and promotes the refolding and proper assembly of unfolded polypeptides generated under stress conditions	groL	Cpn60_TCP1	Functional annotation			OG0001021	N0.HOG0001205	146	groL	Intracellular. Cytoplasm. Cytosol. Chaperonin ATPase complex. Protein-containing complex. Chaperone complex. Cellular anatomical entity. GroEL-GroES complex. Protein folding. De novo protein folding. Response to stress. Response to temperature stimulus. Response to heat. Response to abiotic stimulus. Cellular process. Protein refolding. Response to stimulus. De novo post-translational protein fol…	groS	Intracellular. Cytoplasm. Cytosol. Chaperonin ATPase complex. Protein-containing complex. Chaperone complex. Cellular anatomical entity. GroEL-GroES complex. Protein folding. De novo protein folding. Cellular process. De novo post-translational protein folding. Chaperone cofactor-dependent protein refolding. Chaperone-mediated protein folding. Intracellular anatomical structure. Nucleotide bindin…	https://string-db.org/cgi/link?to=3C031F1D75007BB4
AAC22225.1	No	71421.HI_0567	L	A type II topoisomerase that negatively supercoils closed circular double-stranded (ds) DNA in an ATP-dependent manner to modulate DNA topology and maintain chromosomes in an underwound state. Negative supercoiling favors strand separation, and DNA replication, transcription, recombination and repair, all of which involve strand separation. Also able to catalyze the interconversion of other topol…	gyrB	DNA_gyraseB,DNA_gyraseB_C,HATPase_c,Toprim	Functional annotation			OG0000388	N0.HOG0000572	145	gyrB	Intracellular. Cytoplasm. DNA topoisomerase type II (double strand cut, ATP-hydrolyzing) complex. Protein-containing complex. Cellular anatomical entity. Nucleobase-containing compound metabolic process. DNA metabolic process. DNA replication. DNA-templated DNA replication. DNA topological change. Cellular aromatic compound metabolic process. Nitrogen compound metabolic process. Organelle organiz…	gyrA	Intracellular. DNA topoisomerase type II (double strand cut, ATP-hydrolyzing) complex. Protein-containing complex. Nucleobase-containing compound metabolic process. DNA metabolic process. DNA replication. DNA-templated DNA replication. DNA topological change. Cellular aromatic compound metabolic process. Nitrogen compound metabolic process. Organelle organization. Metabolic process. Cellular proc…	https://string-db.org/cgi/link?to=92A2F3BEEC603FEC
AAC22227.1	No	71421.HI_0569	K	Necessary for efficient RNA polymerase transcription elongation past template-encoded arresting sites. The arresting sites in DNA have the property of trapping a certain fraction of elongating RNA polymerases that pass through, resulting in locked ternary complexes. Cleavage of the nascent transcript by cleavage factors such as GreA or GreB allows the resumption of elongation from the new 3'termi…	greB	GreA_GreB,GreA_GreB_N	Functional annotation			OG0000688	N0.HOG0000872	149	greB	Intracellular. Cytoplasm. Cytosol. Cellular anatomical entity. Nucleobase-containing compound metabolic process. Transcription, DNA-templated. DNA-templated transcription, elongation. Regulation of transcription, DNA-templated. Cellular aromatic compound metabolic process. Nitrogen compound metabolic process. Metabolic process. Biosynthetic process. Macromolecule biosynthetic process. Regulation …	rpoZ	DNA-directed RNA polymerase complex. Intracellular. RNA polymerase complex. Protein-containing complex. Transferase complex, transferring phosphorus-containing groups. Catalytic complex. Transferase complex. Nucleobase-containing compound metabolic process. Transcription, DNA-templated. Cellular aromatic compound metabolic process. Nitrogen compound metabolic process. Metabolic process. Biosynthe…	https://string-db.org/cgi/link?to=3560C5AE8EC08D2F
AAC22242.1	No	71421.HI_0583	F	Belongs to the 5'-nucleotidase family	cpdB	5_nucleotid_C,Gram_pos_anchor,Metallophos,SLH	Functional annotation			OG0000133	N0.HOG0000296	138	cpdB	Periplasmic space. Cellular anatomical entity. Nucleobase-containing compound metabolic process. Cellular aromatic compound metabolic process. Nucleoside phosphate metabolic process. Phosphorus metabolic process. Phosphate-containing compound metabolic process. Nitrogen compound metabolic process. Metabolic process. Catabolic process. Nucleotide metabolic process. Nucleotide catabolic process. Ce…	HI_0206	Cellular anatomical entity. Nucleobase-containing compound metabolic process. Cellular aromatic compound metabolic process. Nucleoside phosphate metabolic process. Phosphorus metabolic process. Phosphate-containing compound metabolic process. Nitrogen compound metabolic process. Metabolic process. Catabolic process. Nucleotide metabolic process. Nucleotide catabolic process. Cellular process. Aro…	https://string-db.org/cgi/link?to=D81847B391B0C1C5
AAC22244.1	No	71421.HI_0587	E	Hydrolyzes dipeptides containing N-terminal aspartate residues. May play a role in allowing the cell to use peptide aspartate to spare carbon otherwise required for the synthesis of the aspartate family of amino acids	pepE	Peptidase_S51	Functional annotation; Low OG coverage			OG0001291	N0.HOG0001487	107	pepE	Intracellular. Cytoplasm. Cellular anatomical entity. Proteolysis. Nitrogen compound metabolic process. Metabolic process. Protein metabolic process. Macromolecule metabolic process. Primary metabolic process. Organic substance metabolic process. Organonitrogen compound metabolic process. Intracellular anatomical structure. Catalytic activity. Peptidase activity. Serine-type peptidase activity. E…	HI_0586	Plasma membrane. Membrane. Cell periphery. Cellular anatomical entity. Integral component of membrane. Intrinsic component of membrane. Transmembrane. Cell membrane. Transmembrane helix. Mixed, incl. Peptidase M20, and Glutathione metabolism. Mixed, incl. Peptidase M20, and Glutathione metabolism. Dipeptidase activity, and Peptidase family M20/M25/M40	https://string-db.org/cgi/link?to=D95D8FC133C1C0F8
AAC22248.1	No	71421.HI_0591	E	Orn/Lys/Arg decarboxylase, N-terminal domain	speC	OKR_DC_1,OKR_DC_1_C,OKR_DC_1_N	Functional annotation; Low OG coverage			OG0001651	N0.HOG0001864	56	speF	Intracellular. Cytoplasm. Cellular anatomical entity. Organic acid metabolic process. Cellular amino acid metabolic process. Nitrogen compound metabolic process. Metabolic process. Cellular process. Carboxylic acid metabolic process. Oxoacid metabolic process. Cellular metabolic process. Primary metabolic process. Small molecule metabolic process. Organic substance metabolic process. Organonitrog…	potE	Plasma membrane. Membrane. Cell periphery. Cellular anatomical entity. Amino acid transmembrane transport. Transport. Ion transport. Cation transport. Anion transport. Amino acid transport. Cellular process. Organic cation transport. Organic anion transport. L-amino acid transport. Ornithine transport. Polyamine transport. Putrescine transport. Organic acid transport. Ion transmembrane transport.…	https://string-db.org/cgi/link?to=1F50AB7803AF6382
AAC22257.1	No	71421.HI_0600	L	Can catalyze the hydrolysis of ATP in the presence of single-stranded DNA, the ATP-dependent uptake of single-stranded DNA by duplex DNA, and the ATP-dependent hybridization of homologous single-stranded DNAs. It interacts with LexA causing its activation and leading to its autocatalytic cleavage	recA	RecA	Functional annotation			OG0000514	N0.HOG0000698	148	recA	Intracellular. Cytoplasm. Cellular anatomical entity. Nucleobase-containing compound metabolic process. DNA metabolic process. DNA repair. DNA recombination. Cellular aromatic compound metabolic process. Nitrogen compound metabolic process. Response to stress. Cellular response to DNA damage stimulus. Cell communication. Metabolic process. SOS response. Response to external stimulus. Cellular pro…	polA	Intracellular. Cytoplasm. Cytosol. Cellular anatomical entity. Nucleobase-containing compound metabolic process. DNA metabolic process. DNA replication. DNA-templated DNA replication. DNA repair. Double-strand break repair. Cellular aromatic compound metabolic process. Nitrogen compound metabolic process. Response to stress. Cellular response to DNA damage stimulus. Metabolic process. Biosyntheti…	https://string-db.org/cgi/link?to=C24350769EF39DB7
AAC22270.1	No	71421.HI_0611	G	Catalyzes the cleavage of L-fuculose 1-phosphate to glycerone phosphate and L-lactaldehyde	fucA	Aldolase_II	Functional annotation; Low OG coverage			OG0000097	N0.HOG0000242	121	fucA	Intracellular. Cytoplasm. Cytosol. Protein-containing complex. Cellular anatomical entity. Carbohydrate metabolic process. Monosaccharide metabolic process. Fucose metabolic process. Metabolic process. Catabolic process. Carbohydrate catabolic process. Fucose catabolic process. Hexose metabolic process. Hexose catabolic process. Pentose metabolic process. Pentose catabolic process. Arabinose meta…	fucK	Carbohydrate metabolic process. Monosaccharide metabolic process. Fucose metabolic process. Phosphorus metabolic process. Phosphate-containing compound metabolic process. Metabolic process. Catabolic process. Cellular process. Carbohydrate catabolic process. Phosphorylation. Rhamnose metabolic process. Rhamnose catabolic process. Fucose catabolic process. Hexose metabolic process. Hexose cataboli…	https://string-db.org/cgi/link?to=413AA744E03153BB
AAC22279.1	No	71421.HI_0620	M	Belongs to the nlpA lipoprotein family	metQ	Lipoprotein_9	Functional annotation			OG0000106	N0.HOG0000259	149	metQ	Cell outer membrane. Membrane. Outer membrane. External encapsulating structure. Cell envelope. Envelope. Cell periphery. Cellular anatomical entity. Transport. Amino acid transport. Organic acid transport. Localization. Establishment of localization. Organic substance transport. Nitrogen compound transport. Amino-acid transport. Lipoprotein. Palmitate. Signal. Lipoprotein NlpA family. NlpA lipop…	metN	Cell wall. External encapsulating structure. Cell envelope. Envelope. Cell periphery. Cellular anatomical entity. Sulfur amino acid transport. Amino acid transmembrane transport. Transport. Ion transport. Cation transport. Anion transport. Amino acid transport. Cellular process. Organic anion transport. Methionine transport. Organic acid transport. Ion transmembrane transport. D-amino acid transp…	https://string-db.org/cgi/link?to=CA5F9C6DCD578E26
AAC22282.1	No	71421.HI_0622	J	Removes the formyl group from the N-terminal Met of newly synthesized proteins. Requires at least a dipeptide for an efficient rate of reaction. N-terminal L-methionine is a prerequisite for activity but the enzyme has broad specificity at other positions	def	Pep_deformylase	Functional annotation			OG0000517	N0.HOG0000701	149	def	Intracellular. Cytoplasm. Cytosol. Cellular anatomical entity. Translation. Peptide metabolic process. Nitrogen compound metabolic process. Metabolic process. Biosynthetic process. Macromolecule biosynthetic process. Cellular process. Gene expression. Peptidyl-amino acid modification. Peptidyl-methionine modification. Protein metabolic process. N-terminal protein amino acid modification. Cellular…	fmt	Intracellular. Cytoplasm. Cytosol. Cellular anatomical entity. Nucleobase-containing compound metabolic process. RNA processing. tRNA metabolic process. tRNA modification. Translation. Translational initiation. Peptide metabolic process. Cellular aromatic compound metabolic process. Nitrogen compound metabolic process. tRNA processing. Metabolic process. Biosynthetic process. Macromolecule biosyn…	https://string-db.org/cgi/link?to=2713CE0A2BBBF21C
AAC22294.1	No	71421.HI_0635	P	Acts as a receptor for hemoglobin or the hemoglobin haptoglobin complex of the human host and is required for heme uptake	hupA	CarbopepD_reg_2,CarboxypepD_reg,Plug,TonB_dep_Rec	Functional annotation			OG0000006	N0.HOG0000023	146	HI_0635	Cell outer membrane. Membrane. Outer membrane. External encapsulating structure. Cell envelope. Intrinsic component of membrane. Intrinsic component of cell outer membrane. Envelope. Cell periphery. Cellular anatomical entity. Transition metal ion transport. Transport. Ion transport. Cation transport. Iron ion transport. Cellular process. Siderophore transport. Metal ion transport. Ion transmembr…	tonB	Protein-containing complex. Cellular anatomical entity. Transition metal ion transport. Transport. Ion transport. Cation transport. Iron ion transport. Protein localization. Cellular process. Protein transport. Siderophore transport. Metal ion transport. Macromolecule localization. Ion transmembrane transport. Iron ion transmembrane transport. Siderophore transmembrane transport. Establishment of…	https://string-db.org/cgi/link?to=70FCB30FB339A2B5
AAC22295.1	No	71421.HI_0636	S	Protein of unknown function (DUF406)	yfcZ	DUF406	Predicted to be partner of a cytochrome d terminal oxidase subunit by STRING	https://string-db.org/cgi/network?taskId=bttFwCTQBtoz&sessionId=b1qYMb5Ll47i; https://www.ebi.ac.uk/interpro/entry/pfam/PF04175/		OG0000090	N0.HOG0000227	149	HI_0636	Intracellular. Cytoplasm. Cytosol. Cellular anatomical entity. Intracellular anatomical structure. Conserved hypothetical protein CHP00743. UPF0234-like, C-terminal. Protein of unknown function (DUF406). (2000) Cloning of genes of nontypeable Haemophilus influenzae involved in penetration between human lung epithelial cells.. (2010) Solution NMR structures of proteins VPA0419 from Vibrio parahaem…	trpS	Intracellular. Cytoplasm. Cytosol. Cellular anatomical entity. Organic acid metabolic process. Nucleobase-containing compound metabolic process. tRNA metabolic process. Translation. tRNA aminoacylation for protein translation. tryptophanyl-tRNA aminoacylation. Peptide metabolic process. Cellular amino acid metabolic process. Cellular aromatic compound metabolic process. Nitrogen compound metaboli…	https://string-db.org/cgi/link?to=A9A4141014425193
AAC22298.1	No	71421.HI_0638	S	High frequency lysogenization protein HflD	hflD	DUF489	Functional annotation			OG0000953	N0.HOG0001137	146	hflD	Intracellular. Plasma membrane. Cytoplasmic side of plasma membrane. Membrane. Extrinsic component of plasma membrane. Extrinsic component of membrane. Extrinsic component of cytoplasmic side of plasma membrane. Cell periphery. Side of membrane. Cytoplasmic side of membrane. Cellular anatomical entity. Intracellular anatomical structure. Cytoplasm. Cell inner membrane. Cell membrane. High frequen…	HI_0636	Intracellular. Cytoplasm. Cytosol. Cellular anatomical entity. Intracellular anatomical structure. Conserved hypothetical protein CHP00743. UPF0234-like, C-terminal. Protein of unknown function (DUF406). (2000) Cloning of genes of nontypeable Haemophilus influenzae involved in penetration between human lung epithelial cells.. (2010) Solution NMR structures of proteins VPA0419 from Vibrio parahaem…	https://string-db.org/cgi/link?to=8060F0F8847AE019
AAC22302.1	No	71421.HI_0642	M	Catalyzes the last two sequential reactions in the de novo biosynthetic pathway for UDP-N-acetylglucosamine (UDP- GlcNAc). The C-terminal domain catalyzes the transfer of acetyl group from acetyl coenzyme A to glucosamine-1-phosphate (GlcN-1-P) to produce N-acetylglucosamine-1-phosphate (GlcNAc-1-P), which is converted into UDP-GlcNAc by the transfer of uridine 5- monophosphate (from uridine 5-tr…	glmU	Hexapep,Hexapep_2,NTP_transf_3	Functional annotation			OG0000295	N0.HOG0000479	147	glmU	Intracellular. Cytoplasm. Cytosol. Cellular anatomical entity. Peptidoglycan metabolic process. Cell morphogenesis. Carbohydrate metabolic process. Aminoglycan metabolic process. Aminoglycan biosynthetic process. Glycosaminoglycan biosynthetic process. Amino sugar metabolic process. UDP-N-acetylglucosamine metabolic process. UDP-N-acetylglucosamine biosynthetic process. Nucleobase-containing comp…	glmS	Intracellular. Cytoplasm. Cytosol. Cellular anatomical entity. Carbohydrate metabolic process. Fructose 6-phosphate metabolic process. Amino sugar metabolic process. UDP-N-acetylglucosamine metabolic process. Organic acid metabolic process. Nucleobase-containing compound metabolic process. Protein glycosylation. Protein N-linked glycosylation. Cellular amino acid metabolic process. Glutamine meta…	https://string-db.org/cgi/link?to=2EB03372ADB863E3
AAC22305.1	No	71421.HI_0645	I	Serine aminopeptidase, S33	pldB	Hydrolase_4	Functional annotation; Low OG coverage			OG0001358	N0.HOG0001558	102	pldB	Plasma membrane. Membrane. Cell periphery. Cellular anatomical entity. Lipid metabolic process. Metabolic process. Primary metabolic process. Organic substance metabolic process. Catalytic activity. Phospholipase activity. Lysophospholipase activity. Lipase activity. Hydrolase activity. Hydrolase activity, acting on ester bonds. Carboxylic ester hydrolase activity. Phosphatidyl phospholipase B ac…	acpP	Intracellular. Cytoplasm. Cellular anatomical entity. Carbohydrate metabolic process. Organic acid metabolic process. Lipid metabolic process. Fatty acid metabolic process. Fatty acid biosynthetic process. Membrane lipid metabolic process. Phospholipid metabolic process. Glycolipid metabolic process. Phosphorus metabolic process. Phosphate-containing compound metabolic process. Metabolic process.…	https://string-db.org/cgi/link?to=F6AD5C1FA8B291F8
AAC22319.1	No	71421.HI_0661	P	Acts as a receptor for hemoglobin or the hemoglobin haptoglobin complex of the human host and is required for heme uptake	hgpB	CarbopepD_reg_2,CarboxypepD_reg,Plug,TonB_dep_Rec	Functional annotation			OG0000006	N0.HOG0000023	146	HI_0661	Cell outer membrane. Membrane. Outer membrane. External encapsulating structure. Cell envelope. Intrinsic component of membrane. Intrinsic component of cell outer membrane. Envelope. Cell periphery. Cellular anatomical entity. Transition metal ion transport. Transport. Ion transport. Cation transport. Iron ion transport. Cellular process. Siderophore transport. Metal ion transport. Ion transmembr…	tonB	Protein-containing complex. Cellular anatomical entity. Transition metal ion transport. Transport. Ion transport. Cation transport. Iron ion transport. Protein localization. Cellular process. Protein transport. Siderophore transport. Metal ion transport. Macromolecule localization. Ion transmembrane transport. Iron ion transmembrane transport. Siderophore transmembrane transport. Establishment of…	https://string-db.org/cgi/link?to=F285FE0A4C6E9C52
AAC22324.1	No	71421.HI_0660	S	Phage derived protein Gp49-like (DUF891)	-	Gp49	Functional annotation; Low OG coverage		Consider modeling	OG0001657	N0.HOG0001872	57	HI_0660	Toxin HigB-like. Phage derived protein Gp49-like (DUF891). (2006) Non-canonical CRP sites control competence regulons in Escherichia coli and many other gamma-proteobacteria.. (2010) A genomic perspective on the potential of Actinobacillus succinogenes for industrial succinate production.. (2018) Basic Characterization of Natural Transformation in a Highly Transformable Haemophilus parasuis Strai…	HI_0659	Nucleic acid binding. DNA binding. Binding. Organic cyclic compound binding. Heterocyclic compound binding. DNA-binding. Transcription. Transcription regulation. Helix-turn-helix XRE-family like proteins. Cro/C1-type helix-turn-helix domain. Lambda repressor-like, DNA-binding domain superfamily. (2006) Non-canonical CRP sites control competence regulons in Escherichia coli and many other gamma-pr…	https://string-db.org/cgi/link?to=82A091EE7A2FC1F6
AAC22326.1	No	71421.HI_0666	S	HipA N-terminal domain	hipA_2	Couple_hipA,HipA_C	Functional annotation; Low OG coverage			OG0002233	N0.HOG0002466	26	HI_0666	Intracellular. Cytoplasm. Cytosol. Cellular anatomical entity. Intracellular anatomical structure. Catalytic activity. Protein kinase activity. Protein serine/threonine kinase activity. Kinase activity. Transferase activity. Transferase activity, transferring phosphorus-containing groups. Phosphotransferase activity, alcohol group as acceptor. Catalytic activity, acting on a protein. HipA, N-term…	HI_0665	Intracellular. Cytoplasm. Cytosol. Cellular anatomical entity. Phosphorus metabolic process. Phosphate-containing compound metabolic process. Metabolic process. Cellular process. Phosphorylation. Cellular metabolic process. Intracellular anatomical structure. Catalytic activity. Protein kinase activity. Protein serine/threonine kinase activity. Kinase activity. Transferase activity. Transferase a…	https://string-db.org/cgi/link?to=8011DFD134D827BB
AAC22343.1	No	71421.HI_0683	C	Cysteine-rich domain	glpC	CCG,DUF3501,Fer4_8	glpC is part of dehydrogenase complex	https://biocyc.org/gene?orgid=ECOLI&id=EG10393		OG0000123	N0.HOG0000279	136	glpC	Cellular anatomical entity. Carbohydrate metabolic process. Alcohol metabolic process. Glycerol metabolic process. Generation of precursor metabolites and energy. Metabolic process. Catabolic process. Anaerobic respiration. Cellular process. Energy derivation by oxidation of organic compounds. Carbohydrate catabolic process. Alditol metabolic process. Alditol catabolic process. Glycerol catabolic…	glpB	Intracellular. Cytoplasm. Plasma membrane. glycerol-3-phosphate dehydrogenase complex. Membrane. Protein-containing complex. Cell periphery. Cellular anatomical entity. Catalytic complex. Oxidoreductase complex. Carbohydrate metabolic process. Alcohol metabolic process. Glycerol metabolic process. glycerol-3-phosphate metabolic process. Phosphorus metabolic process. Phosphate-containing compound …	https://string-db.org/cgi/link?to=CB5128FABF4BAA2A
AAC22348.1	No	71421.HI_0689	C	glycerophosphoryl diester phosphodiesterase	glpQ	GDPD	Functional annotation			OG0000255	N0.HOG0000439	137	glpQ	Cell outer membrane. Membrane. Outer membrane. External encapsulating structure. Cell envelope. Envelope. Cell periphery. Cellular anatomical entity. Carbohydrate metabolic process. Alcohol metabolic process. Glycerol metabolic process. Lipid metabolic process. Metabolic process. Cellular process. Alditol metabolic process. Polyol metabolic process. Cellular metabolic process. Primary metabolic p…	glpK	Intracellular. Cytoplasm. Cytosol. Cellular anatomical entity. Carbohydrate metabolic process. Alcohol metabolic process. Glycerol metabolic process. glycerol-3-phosphate metabolic process. Phosphorus metabolic process. Phosphate-containing compound metabolic process. Metabolic process. Catabolic process. Cellular process. Carbohydrate catabolic process. Phosphorylation. Alditol metabolic process…	https://string-db.org/cgi/link?to=E3D004608D021A9D
AAC22353.1	No	71421.HI_0693	S	Acid phosphatase	hel	Acid_phosphat_B	Functional annotation			OG0001117	N0.HOG0001301	138	hel	Cell outer membrane. Membrane. Outer membrane. External encapsulating structure. Cell envelope. Envelope. Cell periphery. Cellular anatomical entity. Lipoprotein. Palmitate. Signal. Acid phosphatase, class B-like. HAD superfamily. HAD-like superfamily. 5-nucleotidase lipoprotein e(P4). HAD superfamily, subfamily IIIB (Acid phosphatase). (2000) NADP and NAD utilization in Haemophilus influenzae.. …	HI_0206	Cellular anatomical entity. Nucleobase-containing compound metabolic process. Cellular aromatic compound metabolic process. Nucleoside phosphate metabolic process. Phosphorus metabolic process. Phosphate-containing compound metabolic process. Nitrogen compound metabolic process. Metabolic process. Catabolic process. Nucleotide metabolic process. Nucleotide catabolic process. Cellular process. Aro…	https://string-db.org/cgi/link?to=CC092C83AB27C40C
AAC22357.1	No	71421.HI_0698	M	Surface antigen (D15), outer membrane protein of	ytfM	Bac_surface_Ag,POTRA,POTRA_TamA_1	Functional annotation			OG0000527	N0.HOG0000711	144	tama	Cell outer membrane. Membrane. Integral component of membrane. Outer membrane. External encapsulating structure. Cell envelope. Intrinsic component of membrane. Intrinsic component of cell outer membrane. Envelope. Protein-containing complex. Integral component of cell outer membrane. Cell periphery. TAM protein secretion complex. Cellular anatomical entity. Transport. Protein localization. Prote…	tamB	Protein-containing complex. TAM protein secretion complex. Transport. Protein localization. Protein secretion. Cellular process. Protein transport. Secretion by cell. Macromolecule localization. Establishment of protein localization to extracellular region. Establishment of protein localization. Secretion. Localization. Establishment of localization. Cellular localization. Cellular macromolecule …	https://string-db.org/cgi/link?to=CA20BDE48E7C9D63
AAC22363.1	No	71421.HI_0706	M	Outer membrane antigenic lipoprotein B	nlpD	LysM,Peptidase_M23	Functional annotation			OG0000126	N0.HOG0000286	149	lppB	Cell outer membrane. Membrane. Outer membrane. External encapsulating structure. Cell envelope. Envelope. Cell division site. Cell periphery. Cellular anatomical entity. Septum digestion after cytokinesis. Cellular process. Cell division. Catalytic activity. Endopeptidase activity. Metalloendopeptidase activity. Peptidase activity. Metallopeptidase activity. Hydrolase activity. Catalytic activity…	amiB	Cellular anatomical entity. Peptidoglycan metabolic process. Aminoglycan metabolic process. Aminoglycan catabolic process. Glycosaminoglycan catabolic process. Nitrogen compound metabolic process. Metabolic process. Catabolic process. Macromolecule catabolic process. Peptidoglycan catabolic process. Cellular process. Cellular component organization. Glycosaminoglycan metabolic process. Macromolec…	https://string-db.org/cgi/link?to=5F70CC12AFD091BB
AAC22368.1	No	71421.HI_0711	S	Bacterial toxin of type II toxin-antitoxin system, YafQ	Z012_11220	YafQ_toxin	Functional annotation; Low OG coverage			OG0001586	N0.HOG0001793	58	yafQ	Nucleobase-containing compound metabolic process. RNA catabolic process. mRNA catabolic process. Translation. Translational termination. Peptide metabolic process. Cellular aromatic compound metabolic process. Nitrogen compound metabolic process. Metabolic process. Catabolic process. Macromolecule catabolic process. Biosynthetic process. Macromolecule biosynthetic process. Negative regulation of …	relB	Nucleobase-containing compound metabolic process. Transcription, DNA-templated. Regulation of transcription, DNA-templated. Cellular aromatic compound metabolic process. Nitrogen compound metabolic process. Metabolic process. Biosynthetic process. Macromolecule biosynthetic process. Regulation of biosynthetic process. Cellular process. Gene expression. Regulation of gene expression. Regulation of…	https://string-db.org/cgi/link?to=E285E5DAC78ABFBE
AAC22369.1	No	71421.HI_0712	P	Acts as a receptor for hemoglobin or the hemoglobin haptoglobin complex of the human host and is required for heme uptake	hupA	CarbopepD_reg_2,CarboxypepD_reg,Plug,TonB_dep_Rec	Functional annotation			OG0000006	N0.HOG0000023	146	HI_0712	Cell outer membrane. Membrane. Outer membrane. External encapsulating structure. Cell envelope. Intrinsic component of membrane. Intrinsic component of cell outer membrane. Envelope. Cell periphery. Cellular anatomical entity. Transition metal ion transport. Transport. Ion transport. Cation transport. Iron ion transport. Cellular process. Siderophore transport. Metal ion transport. Ion transmembr…	tonB	Protein-containing complex. Cellular anatomical entity. Transition metal ion transport. Transport. Ion transport. Cation transport. Iron ion transport. Protein localization. Cellular process. Protein transport. Siderophore transport. Metal ion transport. Macromolecule localization. Ion transmembrane transport. Iron ion transmembrane transport. Siderophore transmembrane transport. Establishment of…	https://string-db.org/cgi/link?to=3BDD42C560F14C98
AAC22375.1	No	71421.HI_0718	M	lipoprotein	vacJ	MlaA	Functional annotation			OG0000395	N0.HOG0000579	150	mlaA	Transport. Lipid transport. Cellular process. Lipid localization. Organophosphate ester transport. Phospholipid transport. Cellular component organization. Macromolecule localization. Localization. Establishment of localization. Membrane organization. Organic substance transport. Cellular component organization or biogenesis. Intermembrane lipid transfer. Intermembrane phospholipid transfer. Cell…	mlaD	Plasma membrane. Integral component of plasma membrane. Membrane. Integral component of membrane. Intrinsic component of membrane. Intrinsic component of plasma membrane. Protein-containing complex. Cell periphery. Cellular anatomical entity. Transporter complex. Phospholipid-translocating ATPase complex. Transport. Lipid transport. Lipid localization. Organophosphate ester transport. Phospholipi…	https://string-db.org/cgi/link?to=0D42A63DFE8F7F0D
AAC22378.1	No	71421.HI_0720	O	Belongs to the peptidase M48B family	htpX	Peptidase_M48	Peptidase family M48 contains metalloendopeptidases	https://www.ebi.ac.uk/merops/cgi-bin/famsum?family=M48		OG0001118	N0.HOG0001302	142	htpX	Plasma membrane. Membrane. Integral component of membrane. Intrinsic component of membrane. Cell periphery. Cellular anatomical entity. Proteolysis. Nitrogen compound metabolic process. Metabolic process. Protein metabolic process. Macromolecule metabolic process. Primary metabolic process. Organic substance metabolic process. Organonitrogen compound metabolic process. Catalytic activity. Endopep…	HI_0149	Intracellular. Cytoplasm. Organelle. Membrane-bounded organelle. Intracellular organelle. Intracellular membrane-bounded organelle. Cellular anatomical entity. Signal. (2010) Sialic acid mediated transcriptional modulation of a highly conserved sialometabolism gene cluster in Haemophilus influenzae and its effect on virulence.. Mixed, incl. Amino sugar catabolic process, and Peptidoglycan turnove…	https://string-db.org/cgi/link?to=7152D2783DA72EDC
AAC22383.1	No	71421.HI_0725	S	Protein of unknown function (DUF2489)	HD1705	DUF2489	Predicted partner with highest STRING score is a water stress and hypersensitive response domain protein	https://string-db.org/cgi/network?taskId=bSDG0xa5RpxJ&sessionId=b1qYMb5Ll47i		OG0000707	N0.HOG0000891	149	HI_0725	Cellular anatomical entity. Membrane. Integral component of membrane. Intrinsic component of membrane. Transmembrane. Transmembrane helix. Domain of unknown function DUF2489. Protein of unknown function (DUF2489). Mixed, incl. Cell division, and Membrane. Mixed, incl. Cell division, and Envelope. Mixed, incl. Cell division, and Envelope. Mixed, incl. Cell division, and Macromolecule localization.…	yihI	Intracellular. Cytoplasm. Cytosol. Cellular anatomical entity. Cellular process. Ribonucleoprotein complex biogenesis. Ribosome biogenesis. Cellular component biogenesis. Regulation of catalytic activity. Biological regulation. Regulation of molecular function. Cellular component organization or biogenesis. GTPase activator activity. Enzyme activator activity. Enzyme regulator activity. GTPase re…	https://string-db.org/cgi/link?to=9F558D0663FFC713
AAC22389.1	No	71421.HI_0730	M	Together with LptE, is involved in the assembly of lipopolysaccharide (LPS) at the surface of the outer membrane	lptD	OstA,OstA_C	Functional annotation			OG0000397	N0.HOG0000581	149	lptD	Cell outer membrane. Membrane. Outer membrane. External encapsulating structure. Cell envelope. Envelope. Cell periphery. Cellular anatomical entity. Transport. Lipid transport. Cellular process. Response to organic substance. Lipid localization. Lipopolysaccharide transport. Cellular component organization. Cellular component assembly. Macromolecule localization. Response to chemical. Cell envel…	lptE	Cell outer membrane. Membrane. Outer membrane. External encapsulating structure. Cell envelope. Envelope. Protein-containing complex. Cell periphery. Cellular anatomical entity. Transporter complex. Transport. Lipid transport. Cellular process. Lipid localization. Lipopolysaccharide transport. Cellular component organization. Cellular component assembly. Macromolecule localization. Cell envelope …	https://string-db.org/cgi/link?to=5B566CD44954F0A1
AAC22408.1	No	71421.HI_0749	K	Represses a number of genes involved in the response to DNA damage (SOS response), including recA and lexA. In the presence of single-stranded DNA, RecA interacts with LexA causing an autocatalytic cleavage which disrupts the DNA-binding part of LexA, leading to derepression of the SOS regulon and eventually DNA repair	lexA	LexA_DNA_bind,Peptidase_S24	Functional annotation			OG0000297	N0.HOG0000481	150	lexA	Nucleobase-containing compound metabolic process. DNA metabolic process. DNA replication. DNA repair. Regulation of transcription, DNA-templated. Proteolysis. Cellular aromatic compound metabolic process. Nitrogen compound metabolic process. Response to stress. Cellular response to DNA damage stimulus. Cell communication. Metabolic process. SOS response. Response to external stimulus. Regulation …	recA	Intracellular. Cytoplasm. Cellular anatomical entity. Nucleobase-containing compound metabolic process. DNA metabolic process. DNA repair. DNA recombination. Cellular aromatic compound metabolic process. Nitrogen compound metabolic process. Response to stress. Cellular response to DNA damage stimulus. Cell communication. Metabolic process. SOS response. Response to external stimulus. Cellular pro…	https://string-db.org/cgi/link?to=FC8D8D04FEEEAD65
AAC22410.1	No	71421.HI_0751	O	Thiol-specific peroxidase that catalyzes the reduction of hydrogen peroxide and organic hydroperoxides to water and alcohols, respectively. Plays a role in cell protection against oxidative stress by detoxifying peroxides	tpx	Redoxin	Functional annotation; Low OG coverage			OG0001364	N0.HOG0001564	104	tpx	Intracellular. Cytoplasm. Cytosol. Cellular anatomical entity. Response to toxic substance. Cellular process. Response to chemical. Response to stimulus. Cellular response to stimulus. Cellular response to chemical stimulus. Cellular response to toxic substance. Detoxification. Cellular oxidant detoxification. Cellular detoxification. Catalytic activity. Peroxidase activity. Thioredoxin peroxidas…	sodA	Intracellular. Cytoplasm. Cytosol. Cellular anatomical entity. Response to reactive oxygen species. Response to superoxide. Response to oxygen radical. Superoxide metabolic process. Response to stress. Response to oxidative stress. Metabolic process. Response to toxic substance. Cellular process. Response to inorganic substance. Removal of superoxide radicals. Cellular response to stress. Cellula…	https://string-db.org/cgi/link?to=0BF641DE89F3F36A
AAC22412.1	No	71421.HI_0753	F	Catalyzes the specific phosphorylation of 1,6-anhydro-N- acetylmuramic acid (anhMurNAc) with the simultaneous cleavage of the 1,6-anhydro ring, generating MurNAc-6-P. Is required for the utilization of anhMurNAc either imported from the medium or derived from its own cell wall murein, and thus plays a role in cell wall recycling	anmK	AnmK	Functional annotation; Low OG coverage			OG0001244	N0.HOG0001434	125	anmK	Peptidoglycan metabolic process. Carbohydrate metabolic process. Aminoglycan metabolic process. Amino sugar metabolic process. Organic acid metabolic process. Phosphorus metabolic process. Phosphate-containing compound metabolic process. Nitrogen compound metabolic process. Metabolic process. Catabolic process. Peptidoglycan turnover. Cellular process. Organic acid catabolic process. Phosphorylat…	murQ	Intracellular. Cytoplasm. Cytosol. Cellular anatomical entity. Peptidoglycan metabolic process. Carbohydrate metabolic process. Aminoglycan metabolic process. Amino sugar metabolic process. Organic acid metabolic process. Nitrogen compound metabolic process. Metabolic process. Catabolic process. Peptidoglycan turnover. Cellular process. Organic acid catabolic process. Carboxylic acid metabolic pr…	https://string-db.org/cgi/link?to=5BFEB3F6512FBF60
AAC22413.1	No	71421.HI_0754	S	Specifically catalyzes the cleavage of the D-lactyl ether substituent of MurNAc 6-phosphate, producing GlcNAc 6- phosphate and D-lactate. Together with AnmK, is also required for the utilization of anhydro-N-acetylmuramic acid (anhMurNAc) either imported from the medium or derived from its own cell wall murein, and thus plays a role in cell wall recycling	murQ	SIS,SIS_2	Functional annotation; Low OG coverage			OG0001249	N0.HOG0001439	127	murQ	Intracellular. Cytoplasm. Cytosol. Cellular anatomical entity. Peptidoglycan metabolic process. Carbohydrate metabolic process. Aminoglycan metabolic process. Amino sugar metabolic process. Organic acid metabolic process. Nitrogen compound metabolic process. Metabolic process. Catabolic process. Peptidoglycan turnover. Cellular process. Organic acid catabolic process. Carboxylic acid metabolic pr…	anmK	Peptidoglycan metabolic process. Carbohydrate metabolic process. Aminoglycan metabolic process. Amino sugar metabolic process. Organic acid metabolic process. Phosphorus metabolic process. Phosphate-containing compound metabolic process. Nitrogen compound metabolic process. Metabolic process. Catabolic process. Peptidoglycan turnover. Cellular process. Organic acid catabolic process. Phosphorylat…	https://string-db.org/cgi/link?to=D01FA8FE607FE601
AAC22415.1	No	71421.HI_0756	D	membrane-bound metallopeptidase	envC	Peptidase_M23	Functional annotation			OG0000710	N0.HOG0000894	147	HI_0756	Plasma membrane. Membrane. Outer membrane-bounded periplasmic space. Cell envelope. Envelope. Cell division site. Periplasmic space. Cell periphery. Cellular anatomical entity. Septum digestion after cytokinesis. Cellular process. Cell division. Catalytic activity. Endopeptidase activity. Metalloendopeptidase activity. Peptidase activity. Metallopeptidase activity. Hydrolase activity. Catalytic a…	ftsX	Cell wall. External encapsulating structure. Cell envelope. Envelope. Cell division site. Cell periphery. Cellular anatomical entity. Cell cycle. Cellular process. Cell division. Plasma membrane. Peptidoglycan-based cell wall. Gram-negative-bacterium-type cell wall. Membrane. Integral component of membrane. Intrinsic component of membrane. Transmembrane. Cell inner membrane. Cell membrane. Transm…	https://string-db.org/cgi/link?to=72BF02909F309858
AAC22416.1	No	1028806.GGE_0908	G	Belongs to the phosphoglycerate mutase family. BPG- dependent PGAM subfamily	gpmA	His_Phos_1	Functional annotation			OG0000956	N0.HOG0001140	147	gpmA	Intracellular. Cytoplasm. Cytosol. Cellular anatomical entity. Carbohydrate metabolic process. Monosaccharide metabolic process. Glucose metabolic process. Organic acid metabolic process. Pyruvate metabolic process. Generation of precursor metabolites and energy. Gluconeogenesis. Glycolytic process. Nucleobase-containing compound metabolic process. Purine nucleotide metabolic process. Nucleoside …	pgk	Intracellular. Cytoplasm. Cellular anatomical entity. Carbohydrate metabolic process. Monosaccharide metabolic process. Glucose metabolic process. Organic acid metabolic process. Pyruvate metabolic process. Generation of precursor metabolites and energy. Gluconeogenesis. Glycolytic process. Nucleobase-containing compound metabolic process. Purine nucleotide metabolic process. Nucleoside diphospha…	https://string-db.org/cgi/link?to=FBEF57A7E0972774
AAC22420.1	No	71421.HI_0761	M	Murein-degrading enzyme. May play a role in recycling of muropeptides during cell elongation and or cell division	mltC	DUF3393,SLT	Functional annotation			OG0000537	N0.HOG0000721	150	mltC	Cell outer membrane. Membrane. Outer membrane. External encapsulating structure. Cell envelope. Envelope. Cell periphery. Cellular anatomical entity. Peptidoglycan metabolic process. Aminoglycan metabolic process. Nitrogen compound metabolic process. Metabolic process. Catabolic process. Macromolecule catabolic process. Cellular process. Cellular component organization. Cell wall macromolecule ca…	amiB	Cellular anatomical entity. Peptidoglycan metabolic process. Aminoglycan metabolic process. Aminoglycan catabolic process. Glycosaminoglycan catabolic process. Nitrogen compound metabolic process. Metabolic process. Catabolic process. Macromolecule catabolic process. Peptidoglycan catabolic process. Cellular process. Cellular component organization. Glycosaminoglycan metabolic process. Macromolec…	https://string-db.org/cgi/link?to=021E4D55B5474100
AAC22428.1	No	71421.HI_0770	D	Part of the ABC transporter FtsEX involved in cellular division	ftsX	FtsX	Functional annotation			OG0000398	N0.HOG0000582	149	ftsX	Cell wall. External encapsulating structure. Cell envelope. Envelope. Cell division site. Cell periphery. Cellular anatomical entity. Cell cycle. Cellular process. Cell division. Plasma membrane. Peptidoglycan-based cell wall. Gram-negative-bacterium-type cell wall. Membrane. Integral component of membrane. Intrinsic component of membrane. Transmembrane. Cell inner membrane. Cell membrane. Transm…	ftsE	Intracellular. Plasma membrane. Cytoplasmic side of plasma membrane. Membrane. Extrinsic component of plasma membrane. Extrinsic component of membrane. Cell septum. Extrinsic component of cytoplasmic side of plasma membrane. Cell division site. Protein-containing complex. Cell periphery. Side of membrane. Cytoplasmic side of membrane. Cellular anatomical entity. Divisome complex. Division septum.…	https://string-db.org/cgi/link?to=35F03CB31A0E45DC
AAC22475.1	No	71421.HI_0816	E	Belongs to the peptidase M24B family	pepP	AMP_N,Peptidase_M24	The peptidase M24B family plays diverse roles in nitrogen metabolism	https://www.ebi.ac.uk/interpro/entry/InterPro/IPR050659/		OG0000125	N0.HOG0000285	149	pepP	Intracellular. Cytoplasm. Cellular anatomical entity. Proteolysis. Nitrogen compound metabolic process. Metabolic process. Protein metabolic process. Macromolecule metabolic process. Primary metabolic process. Organic substance metabolic process. Organonitrogen compound metabolic process. Intracellular anatomical structure. Cytosol. Catalytic activity. Aminopeptidase activity. Binding. Peptidase …	HI_0817	Intracellular. Cytoplasm. Cytosol. Cellular anatomical entity. Intracellular anatomical structure. YgfB-like. YgfB-like superfamily. Uncharacterised protein family (UPF0149). (2023) YgfB increases beta-lactam resistance in Pseudomonas aeruginosa by counteracting AlpA-mediated ampDh3 expression.. Mixed, incl. Lipopolysaccharide biosynthesis, and Sugar transport. Mixed, incl. Lipopolysaccharide bio…	https://string-db.org/cgi/link?to=E0B0B16098A47DBA
AAC22496.1	No	71421.HI_0838	M	Part of the outer membrane protein assembly complex, which is involved in assembly and insertion of beta-barrel proteins into the outer membrane	bamE	SmpA_OmlA	Functional annotation			OG0000723	N0.HOG0000907	149	bamE	Cell outer membrane. Membrane. Outer membrane. External encapsulating structure. Cell envelope. Intrinsic component of membrane. Intrinsic component of cell outer membrane. Periplasmic side of cell outer membrane. Intrinsic component of periplasmic side of cell outer membrane. Envelope. Protein-containing complex. Cell periphery. Side of membrane. Membrane protein complex. Cellular anatomical ent…	bamA	Cell outer membrane. Membrane. Outer membrane. External encapsulating structure. Cell envelope. Intrinsic component of membrane. Intrinsic component of cell outer membrane. Periplasmic side of cell outer membrane. Intrinsic component of periplasmic side of cell outer membrane. Envelope. Protein-containing complex. Cell periphery. Side of membrane. Membrane protein complex. Cellular anatomical ent…	https://string-db.org/cgi/link?to=5E0F617B91506AF7
AAC22500.1	No	71421.HI_0841	S	hydrolase of alkaline phosphatase superfamily	yejM	DUF3413,Sulfatase	Functional annotation			OG0000256	N0.HOG0000440	147	HI_0841	Plasma membrane. Membrane. Cell periphery. Cellular anatomical entity. Catalytic activity. Sulfuric ester hydrolase activity. Hydrolase activity. Hydrolase activity, acting on ester bonds. Sulfatase, N-terminal. Alkaline-phosphatase-like, core domain superfamily. Inner membrane protein YejM. Inner membrane protein YejM, N-terminal. Sulfatase. Domain of unknown function (DUF3413). Mixed, incl. Cel…	HI_0840	Intracellular. Cytoplasm. Cytosol. Cellular anatomical entity. Uncharacterised protein family UPF0352. YejL-like superfamily. Protein of unknown function (DUF1414). Mixed, incl. Cell division, and Membrane. Mixed, incl. Cell division, and Envelope. Mixed, incl. Cell division, and Envelope. Mixed, incl. Cell division, and Macromolecule localization. Mixed, incl. Macromolecule localization, and Reg…	https://string-db.org/cgi/link?to=06D5FB35FEB8804B
AAC22502.1	No	71421.HI_0845	S	YihD like protein of Pasteurellaceae UniRef RepID E8KFI1_9PAST	yihD	DUF1040	yihD is part of a functional interaction network that includes tRNA and rRNA methylation factors	https://biocyc.org/gene?orgid=ECOLI&id=EG11830		OG0000724	N0.HOG0000908	149	HI_0845	Intracellular. Cytoplasm. Cytosol. Cellular anatomical entity. Protein of unknown function DUF1040. YihD-like superfamily. Protein of unknown function (DUF1040). Mixed, incl. Cell division, and Membrane. Mixed, incl. Cell division, and Envelope. Mixed, incl. Cell division, and Envelope. Mixed, incl. Cell division, and Macromolecule localization. Mixed, incl. Macromolecule localization, and Regula…	dsbA	Periplasmic space. Cellular anatomical entity. Catalytic activity. Disulfide oxidoreductase activity. Oxidoreductase activity. Oxidoreductase activity, acting on a sulfur group of donors. Periplasm. Redox-active center. Signal. Disulfide bond. Thioredoxin domain. Thioredoxin, conserved site. Thiol:disulphide interchange protein DsbA/DsbL. Thioredoxin-like superfamily. DSBA-like thioredoxin domain…	https://string-db.org/cgi/link?to=F5386B017B5AB325
AAC22504.1	No	71421.HI_0847	S	protein conserved in bacteria	yifE	DUF413	Predicted partner with highest STRING score is a protein involved in the assembly of lipopolysaccharide	https://string-db.org/cgi/network?taskId=brnQd0TGtigy&sessionId=b1qYMb5Ll47i		OG0000726	N0.HOG0000910	149	HI_0847	Intracellular. Cytoplasm. Cytosol. Cellular anatomical entity. Protein of unknown function DUF413. Protein of unknown function, DUF. Mixed, incl. Cell division, and Membrane. Mixed, incl. Cell division, and Envelope. Mixed, incl. Cell division, and Envelope. Mixed, incl. Cell division, and Macromolecule localization. Mixed, incl. Macromolecule localization, and Regulation of RNA metabolic process…	nlpI	Plasma membrane. Membrane. Cell periphery. Cellular anatomical entity. Cell cycle. Cellular process. Viral process. Viral life cycle. Virion attachment to host cell. Biological process involved in symbiotic interaction. Adhesion of symbiont to host. Biological process involved in interspecies interaction between organisms. Adhesion of symbiont to host cell. Receptor-mediated virion attachment to …	https://string-db.org/cgi/link?to=5798C16F8415CD7C
AAC22513.1	No	71421.HI_0854	P	Protein involved in FMN binding	chuZ	DUF2470,Putative_PNPOx	Functional annotation; Low OG coverage			OG0001342	N0.HOG0001542	101	HI_0854	Catalytic activity. Binding. Oxidoreductase activity. Oxidoreductase activity, acting on the CH-CH group of donors. Carboxylic acid binding. Ion binding. Anion binding. Cation binding. Metal ion binding. Coenzyme F420 binding. Organic cyclic compound binding. Carbohydrate derivative binding. Heterocyclic compound binding. Heme. Iron. Metal-binding. Oxidoreductase. Pyridoxamine 5-phosphate oxidase…	fbpA	Cellular anatomical entity. Transport. Ion transport. Cellular process. Homeostatic process. Chemical homeostasis. Ion homeostasis. Localization. Establishment of localization. Metal ion homeostasis. Iron ion homeostasis. Transition metal ion homeostasis. Cation homeostasis. Transmembrane transport. Biological regulation. Regulation of biological quality. Inorganic ion homeostasis. Periplasmic sp…	https://string-db.org/cgi/link?to=DA64166C0358FB06
AAC22546.1	No	71421.HI_0882	C	Catalyzes the conversion of epoxyqueuosine (oQ) to queuosine (Q), which is a hypermodified base found in the wobble positions of tRNA(Asp), tRNA(Asn), tRNA(His) and tRNA(Tyr)	queH	DUF208	Functional annotation			OG0000871	N0.HOG0001055	148	queH	Nucleobase-containing compound metabolic process. RNA processing. tRNA metabolic process. Cellular aromatic compound metabolic process. Nitrogen compound metabolic process. tRNA processing. Metabolic process. Queuosine biosynthetic process. Biosynthetic process. Nucleoside metabolic process. Ribonucleoside metabolic process. Nucleoside biosynthetic process. Cellular process. Gene expression. RNA …	rnhB	Intracellular. Protein-containing complex. Ribonuclease H2 complex. Nucleobase-containing compound metabolic process. DNA metabolic process. DNA replication. DNA repair. Mismatch repair. RNA catabolic process. Cellular aromatic compound metabolic process. Nitrogen compound metabolic process. Response to stress. Cellular response to DNA damage stimulus. Metabolic process. Catabolic process. Macrom…	https://string-db.org/cgi/link?to=C93E5CC29AE0FB4F
AAC22558.1	No	71421.HI_0898	V	Protein involved in drug transmembrane transporter activity, protein transporter activity, drug transmembrane transport and protein secretion	emrA	Biotin_lipoyl_2,HlyD,HlyD_3,HlyD_D23	Functional annotation			OG0000029	N0.HOG0000098	150	emrA	Plasma membrane. Integral component of plasma membrane. Membrane. Integral component of membrane. Outer membrane-bounded periplasmic space. Cell envelope. Intrinsic component of membrane. Intrinsic component of plasma membrane. Envelope. Periplasmic space. Cell periphery. Cellular anatomical entity. Transport. Response to toxic substance. Cellular process. Response to chemical. Xenobiotic transpo…	emrB	Plasma membrane. Membrane. Cell periphery. Cellular anatomical entity. Transport. Cellular process. Response to chemical. Response to antibiotic. Response to stimulus. Localization. Establishment of localization. Transmembrane transport. Integral component of plasma membrane. Integral component of membrane. Intrinsic component of membrane. Intrinsic component of plasma membrane. Transporter activ…	https://string-db.org/cgi/link?to=9CE53A7612B2DB19
AAC22561.1	No	71421.HI_0901	L	Accelerates the degradation of transcripts by removing pyrophosphate from the 5'-end of triphosphorylated RNA, leading to a more labile monophosphorylated state that can stimulate subsequent ribonuclease cleavage	nudH	NUDIX	Functional annotation			OG0001150	N0.HOG0001334	142	rppH	Intracellular. Cytoplasm. Cellular anatomical entity. Nucleobase-containing compound metabolic process. RNA catabolic process. mRNA catabolic process. Cellular aromatic compound metabolic process. Nitrogen compound metabolic process. Metabolic process. Catabolic process. Macromolecule catabolic process. Negative regulation of metabolic process. Cellular process. Regulation of gene expression. Neg…	HI_0902	Membrane. Cellular anatomical entity. Plasma membrane. Integral component of membrane. Intrinsic component of membrane. Cell periphery. Transmembrane. Transport. Cell membrane. Transmembrane helix. Transmembrane protein TauE-like. Sulfite exporter TauE/SafE. Cellular amino acid biosynthetic process, and Nucleoside monophosphate metabolic process. Nucleoside monophosphate metabolic process, and On…	https://string-db.org/cgi/link?to=25ACB8426AFBD854
AAC22563.1	No	71421.HI_0904	M	Transfers the N-acyl diglyceride group on what will become the N-terminal cysteine of membrane lipoproteins	lgt	LGT	Functional annotation			OG0000872	N0.HOG0001056	148	lgt	Plasma membrane. Integral component of plasma membrane. Cytoplasmic side of plasma membrane. Membrane. Integral component of membrane. Intrinsic component of membrane. Intrinsic component of plasma membrane. Cell periphery. Side of membrane. Cytoplasmic side of membrane. Cellular anatomical entity. Nitrogen compound metabolic process. Metabolic process. Biosynthetic process. Macromolecule biosynt…	thyA	Intracellular. Cytoplasm. Cytosol. Cellular anatomical entity. Nucleobase-containing compound metabolic process. Pyrimidine nucleotide metabolic process. Pyrimidine nucleotide biosynthetic process. dTMP biosynthetic process. dTTP biosynthetic process. Cellular aromatic compound metabolic process. Nucleoside phosphate metabolic process. Phosphorus metabolic process. Phosphate-containing compound m…	https://string-db.org/cgi/link?to=76EF47730A9301AB
AAC22569.1	No	71421.HI_0907	S	Protein of unknown function (DUF721)	Y3619	DUF721	Probable helicase operator	10.1128/jb.00163-22		OG0000565	N0.HOG0000749	150	HI_0907	Protein of unknown function DUF721/UPF0232. Mixed, incl. Active transmembrane transporter activity, and Electron transport. Mixed, incl. Active transmembrane transporter activity, and Electron transport. Mixed, incl. Secondary active transmembrane transporter activity, and Copper ion transport. Mixed, incl. Secondary active transmembrane transporter activity, and Flavodoxin-like fold. Mixed, incl…	HI_0908	SecA translation cis-regulator SecM, small type. Mixed, incl. Active transmembrane transporter activity, and Electron transport. Mixed, incl. Active transmembrane transporter activity, and Electron transport. Mixed, incl. Secondary active transmembrane transporter activity, and Copper ion transport. Mixed, incl. Secondary active transmembrane transporter activity, and Flavodoxin-like fold. Mixed,…	https://string-db.org/cgi/link?to=D3196AD278E3C397
AAC22572.1	No	71421.HI_0914	J	Associates with the EF-Tu.GDP complex and induces the exchange of GDP to GTP. It remains bound to the aminoacyl-tRNA.EF- Tu.GTP complex up to the GTP hydrolysis stage on the ribosome	tsf	EF_TS	Functional annotation			OG0000962	N0.HOG0001146	147	tsf	Intracellular. Cytoplasm. Cellular anatomical entity. Translation. Translational elongation. Regulation of translation. Peptide metabolic process. Nitrogen compound metabolic process. Metabolic process. Biosynthetic process. Macromolecule biosynthetic process. Regulation of biosynthetic process. Cellular process. Gene expression. Regulation of gene expression. Regulation of macromolecule biosynth…	rpsB	Intracellular. Ribosome. Small ribosomal subunit. Protein-containing complex. Organelle. Non-membrane-bounded organelle. Intracellular organelle. Intracellular non-membrane-bounded organelle. Ribosomal subunit. Cellular anatomical entity. Ribonucleoprotein complex. Translation. Peptide metabolic process. Nitrogen compound metabolic process. Metabolic process. Biosynthetic process. Macromolecule b…	https://string-db.org/cgi/link?to=F91D551B971BA319
AAC22574.1	No	71421.HI_0916	M	Belongs to the skp family	skp	OmpH	Functional annotation	https://www.uniprot.org/uniprotkb/P0AEU7/entry		OG0000566	N0.HOG0000750	148	omp26	Cell outer membrane. Membrane. Outer membrane. External encapsulating structure. Cell envelope. Envelope. Cell periphery. Cellular anatomical entity. Protein folding. Nitrogen compound metabolic process. Protein localization. Metabolic process. Cellular process. Gene expression. Cellular component organization. Protein metabolic process. Protein maturation by protein folding. Regulation of protei…	ompA	Membrane. Integral component of membrane. Intrinsic component of membrane. Protein-containing complex. Pore complex. Membrane protein complex. Cellular anatomical entity. Transport. Ion transport. Cellular process. Ion transmembrane transport. Localization. Establishment of localization. Transmembrane transport. Cell outer membrane. Outer membrane. External encapsulating structure. Cell envelope.…	https://string-db.org/cgi/link?to=5BBDFF756854DD40
AAC22575.1	No	71421.HI_0917	M	Part of the outer membrane protein assembly complex, which is involved in assembly and insertion of beta-barrel proteins into the outer membrane	bamA	Bac_surface_Ag,POTRA	Functional annotation			OG0000875	N0.HOG0001059	146	bamA	Cell outer membrane. Membrane. Outer membrane. External encapsulating structure. Cell envelope. Intrinsic component of membrane. Intrinsic component of cell outer membrane. Periplasmic side of cell outer membrane. Intrinsic component of periplasmic side of cell outer membrane. Envelope. Protein-containing complex. Cell periphery. Side of membrane. Membrane protein complex. Cellular anatomical ent…	bamD	Cell outer membrane. Membrane. Outer membrane. External encapsulating structure. Cell envelope. Intrinsic component of membrane. Intrinsic component of cell outer membrane. Periplasmic side of cell outer membrane. Intrinsic component of periplasmic side of cell outer membrane. Envelope. Protein-containing complex. Cell periphery. Side of membrane. Membrane protein complex. Cellular anatomical ent…	https://string-db.org/cgi/link?to=73B98661043AFB45
AAC22585.1	No	71421.HI_0925	S	Protein of unknown function (DUF559)	-	DUF559	DUF559 is a domain found in Type II nicking enzyme V.HpaIIP; Low OG coverage	https://www.ebi.ac.uk/interpro/entry/InterPro/IPR007569/		OG0001456	N0.HOG0001662	79	HI_0925	Domain of unknown function DUF559. Restriction endonuclease type II-like. Putative endonuclease DUF559, bacteria. Protein of unknown function (DUF559). Mixed, incl. Restriction system, and Toxin-antitoxin system. Mixed, incl. Toxin-antitoxin system, and glycyl-tRNA aminoacylation	metG	Intracellular. Cytoplasm. Cellular anatomical entity. Organic acid metabolic process. Nucleobase-containing compound metabolic process. tRNA metabolic process. Translation. tRNA aminoacylation for protein translation. methionyl-tRNA aminoacylation. Peptide metabolic process. Cellular amino acid metabolic process. Cellular aromatic compound metabolic process. Nitrogen compound metabolic process. M…	https://string-db.org/cgi/link?to=146AAC0939F3295A
AAC22590.1	No	71421.HI_0932	G	Catalyzes the reversible conversion of 2- phosphoglycerate into phosphoenolpyruvate. It is essential for the degradation of carbohydrates via glycolysis	eno	Enolase_C,Enolase_N	Functional annotation			OG0000409	N0.HOG0000593	149	eno	Extracellular region. Intracellular. Cytoplasm. Cytosol. Cell surface. Protein-containing complex. Cellular anatomical entity. Catalytic complex. Phosphopyruvate hydratase complex. Carbohydrate metabolic process. Organic acid metabolic process. Pyruvate metabolic process. Generation of precursor metabolites and energy. Glycolytic process. Nucleobase-containing compound metabolic process. Purine n…	pgk	Intracellular. Cytoplasm. Cellular anatomical entity. Carbohydrate metabolic process. Monosaccharide metabolic process. Glucose metabolic process. Organic acid metabolic process. Pyruvate metabolic process. Generation of precursor metabolites and energy. Gluconeogenesis. Glycolytic process. Nucleobase-containing compound metabolic process. Purine nucleotide metabolic process. Nucleoside diphospha…	https://string-db.org/cgi/link?to=6A7BEB3E3B5C2C4E
AAC22599.1	No	71421.HI_0945	O	Trypsin-like serine proteases, typically periplasmic, contain C-terminal PDZ domain	degS	PDZ_2,Trypsin_2	Functional annotation			OG0000733	N0.HOG0000917	148	degS	Plasma membrane. Membrane. Intrinsic component of membrane. Intrinsic component of plasma membrane. Cell periphery. Cellular anatomical entity. Proteolysis. Nitrogen compound metabolic process. Response to stress. Metabolic process. Cellular process. Response to organic substance. Protein metabolic process. Cellular response to stress. Response to topologically incorrect protein. Cellular respons…	rseA	Protein-containing complex. Regulation of transcription, DNA-templated. Regulation of biosynthetic process. Negative regulation of biosynthetic process. Negative regulation of metabolic process. Regulation of gene expression. Regulation of macromolecule biosynthetic process. Negative regulation of macromolecule biosynthetic process. Negative regulation of macromolecule metabolic process. Regulati…	https://string-db.org/cgi/link?to=2AB90BB75C92A51D
AAC22601.1	No	71421.HI_0931	S	Uncharacterized protein conserved in bacteria (DUF2251)	-	DUF2251	DUF2251 are probable Cu2+ binders; Low OG coverage	10.1038/s42003-025		OG0001292	N0.HOG0001488	119	HI_0931	Uncharacterised conserved protein UCP007050, HI0931. Uncharacterized protein conserved in bacteria (DUF2251). Mixed, incl. Redox-active center, and Cytochrome complex assembly. Mixed, incl. Cytochrome complex assembly, and Pilin-like	HI_0930	Mixed, incl. Redox-active center, and Cytochrome complex assembly. Mixed, incl. Cytochrome complex assembly, and Pilin-like	https://string-db.org/cgi/link?to=ECA16F793BD387ED
AAC22628.1	No	71421.HI_0960	S	Periplasmic lipoprotein	ycfL	DUF1425	Functional annotation			OG0000573	N0.HOG0000757	149	HI_0960	Signal. Protein of unknown function DUF1425. YcfL-like superfamily. Protein of unknown function (DUF1425). Mixed, incl. Amino sugar catabolic process, and Peptidoglycan turnover. Peptidoglycan turnover, and HIT domain	HI_0961	Intracellular. Cytoplasm. Cytosol. Cellular anatomical entity. Organic acid metabolic process. Cellular amino acid metabolic process. Alanine metabolic process. Alanine catabolic process. Nitrogen compound metabolic process. Metabolic process. Catabolic process. Cellular amino acid catabolic process. Pyruvate family amino acid metabolic process. Pyruvate family amino acid catabolic process. Cellu…	https://string-db.org/cgi/link?to=0136E51E29FBAD96
AAC22633.1	No	71421.HI_0974.1	S	Protein of unknown function (DUF997)	yhdT	DUF997	Predicted partner with highest STRING score is a sodium/pantothenate symporter	https://string-db.org/cgi/network?taskId=bei8e7Riia7s&sessionId=b1qYMb5Ll47i		OG0000736	N0.HOG0000920	149	HI_0974.1	Plasma membrane. Membrane. Integral component of membrane. Intrinsic component of membrane. Cell periphery. Cellular anatomical entity. Transmembrane. Cell membrane. Transmembrane helix. Protein of unknown function DUF997. Protein of unknown function (DUF997). Mixed, incl. Cell outer membrane, and Macromolecule modification. Mixed, incl. Cell outer membrane, and Lipopolysaccharide biosynthesis. M…	panF	Plasma membrane. Membrane. Cell periphery. Cellular anatomical entity. Transport. Ion transport. Cation transport. Sodium ion transport. Anion transport. Cellular process. Organic anion transport. Monocarboxylic acid transport. Pantothenate transmembrane transport. Metal ion transport. Ion transmembrane transport. Vitamin transmembrane transport. Sodium ion transmembrane transport. Sodium ion exp…	https://string-db.org/cgi/link?to=A81056F51FD2D8E1
AAC22642.1	No	71421.HI_0974	S	Protein of unknown function (DUF560)	-	BatD,DUF560,TPR_16,TPR_19,TPR_6,TPR_8	Involved in lipoprotein surface exposure	10.1128/mBio.01956-21		OG0000056	N0.HOG0000156	139	HI_0974	Cell outer membrane. Membrane. Integral component of membrane. Outer membrane. External encapsulating structure. Cell envelope. Intrinsic component of membrane. Envelope. Cell periphery. Cellular anatomical entity. Transmembrane. Surface lipoprotein assembly modifier. Mixed, incl. Cell outer membrane, and Macromolecule modification. Mixed, incl. Cell outer membrane, and Lipopolysaccharide biosynt…	HI_0552	HI_0552 protein family. Glucose-6-phosphate 1-dehydrogenase (EC 1.1.1.49). Mixed, incl. Cell outer membrane, and Macromolecule modification. Mixed, incl. Cell outer membrane, and Lipopolysaccharide biosynthesis. Mixed, incl. Cell outer membrane, and Lipopolysaccharide biosynthesis. Mostly uncharacterized, incl. Glycosyltransferase, and TonB-dependent receptor-like. Mixed, incl. Glycosyltransferas…	https://string-db.org/cgi/link?to=2A2897BD83EE2A1E
AAC22651.1	No	71421.HI_0990	MU	COG3468 Type V secretory pathway, adhesin AidA	pic	Autotransporter,Collagen,ESPR,OMP_b-brl,OmpA,Peptidase_S6	Functional annotation; Low OG coverage			OG0000076	N0.HOG0000210	127	iga	Extracellular region. Cell surface. Cellular anatomical entity. Proteolysis. Nitrogen compound metabolic process. Metabolic process. Protein metabolic process. Macromolecule metabolic process. Primary metabolic process. Organic substance metabolic process. Organonitrogen compound metabolic process. Cell outer membrane. Membrane. Integral component of membrane. Outer membrane. External encapsulati…	HI_1054	Mixed, incl. Cell outer membrane, and Macromolecule modification. Mixed, incl. Cell outer membrane, and Lipopolysaccharide biosynthesis. Mixed, incl. Cell outer membrane, and Lipopolysaccharide biosynthesis. Mixed, incl. Receptor, and S-adenosyl-L-methionine-dependent methyltransferase. Mixed, incl. PT repeat, and Defense response. Defense response, and Pectin lyase fold/virulence factor	https://string-db.org/cgi/link?to=18C12D94AD105803
AAC22656.1	No	71421.HI_0994	P	TonB dependent receptor	tbpA	CarbopepD_reg_2,CarboxypepD_reg,Plug,TonB_dep_Rec	Functional annotation			OG0000006	N0.HOG0000023	146	tbpA	Cell outer membrane. Membrane. Outer membrane. External encapsulating structure. Cell envelope. Intrinsic component of membrane. Intrinsic component of cell outer membrane. Envelope. Cell periphery. Cellular anatomical entity. Transition metal ion transport. Transport. Ion transport. Cation transport. Iron ion transport. Cellular process. Siderophore transport. Metal ion transport. Ion transmembr…	tbpB	Cell surface. Cellular anatomical entity. Cell outer membrane. Membrane. Outer membrane. External encapsulating structure. Cell envelope. Envelope. Cell periphery. Lipoprotein. Palmitate. Receptor. Signal. Transferrin-binding protein B, C-lobe/N-lobe beta barrel domain. Outer membrane protein/outer membrane enzyme PagP, beta-barrel. Transferrin-binding protein B, N-lobe handle. Transferrin-bindin…	https://string-db.org/cgi/link?to=912EF3F7868595AA
AAC22657.1	No	71421.HI_0995	S	Transferrin binding protein B of	tbpB	TbpB_A,TbpB_B_D,TbpB_C	Functional annotation; Low OG coverage			OG0000024	N0.HOG0000085	128	tbpB	Cell surface. Cellular anatomical entity. Cell outer membrane. Membrane. Outer membrane. External encapsulating structure. Cell envelope. Envelope. Cell periphery. Lipoprotein. Palmitate. Receptor. Signal. Transferrin-binding protein B, C-lobe/N-lobe beta barrel domain. Outer membrane protein/outer membrane enzyme PagP, beta-barrel. Transferrin-binding protein B, N-lobe handle. Transferrin-bindin…	tbpA	Cell outer membrane. Membrane. Outer membrane. External encapsulating structure. Cell envelope. Intrinsic component of membrane. Intrinsic component of cell outer membrane. Envelope. Cell periphery. Cellular anatomical entity. Transition metal ion transport. Transport. Ion transport. Cation transport. Iron ion transport. Cellular process. Siderophore transport. Metal ion transport. Ion transmembr…	https://string-db.org/cgi/link?to=B92A8AE3EAEBB3AF
AAC22659.1	No	71421.HI_0997	S	Protein of unknown function (DUF560)	-	DUF560,Peptidase_M48,TPR_19	Involved in lipoprotein surface exposure	10.1128/mBio.01956-21		OG0000056	N0.HOG0000156	139	HI_0997	Cell outer membrane. Membrane. Integral component of membrane. Outer membrane. External encapsulating structure. Cell envelope. Intrinsic component of membrane. Envelope. Cell periphery. Cellular anatomical entity. Mixed, incl. Cell outer membrane, and Macromolecule modification. Mixed, incl. Cell outer membrane, and Lipopolysaccharide biosynthesis. Mixed, incl. Cell outer membrane, and Lipopolys…	rpmH	Intracellular. Ribosome. Organelle. Non-membrane-bounded organelle. Intracellular organelle. Intracellular non-membrane-bounded organelle. Cellular anatomical entity. Translation. Peptide metabolic process. Nitrogen compound metabolic process. Metabolic process. Biosynthetic process. Macromolecule biosynthetic process. Cellular process. Gene expression. Protein metabolic process. Cellular nitroge…	https://string-db.org/cgi/link?to=4EDA90015A82A951
AAC22665.1	No	71421.HI_1004	O	isomerase	ppiD	Rotamase,Rotamase_2,Rotamase_3,SurA_N_3	Functional annotation			OG0000415	N0.HOG0000599	148	ppiD	Plasma membrane. Integral component of plasma membrane. External side of plasma membrane. Cell surface. Membrane. Integral component of membrane. Intrinsic component of membrane. Intrinsic component of plasma membrane. Intrinsic component of external side of plasma membrane. Integral component of external side of plasma membrane. Cell periphery. Side of membrane. Cellular anatomical entity. Pepti…	ppiB	Cellular anatomical entity. Protein peptidyl-prolyl isomerization. Protein folding. Nitrogen compound metabolic process. Metabolic process. Cellular process. Peptidyl-amino acid modification. Peptidyl-proline modification. Protein metabolic process. Protein modification process. Macromolecule metabolic process. Macromolecule modification. Primary metabolic process. Organic substance metabolic pro…	https://string-db.org/cgi/link?to=7EC25D25BDBEFCC4
AAC22666.1	No	71421.HI_1005	S	Protein involved in catalytic activity, sulfuric ester hydrolase activity and metabolic process	ybiP	DUF1705,Sulfatase	Functional annotation			OG0000113	N0.HOG0000268	138	HI_1005	Plasma membrane. Membrane. Cell periphery. Cellular anatomical entity. Polysaccharide biosynthetic process. Carbohydrate metabolic process. Polysaccharide metabolic process. Lipid metabolic process. Metabolic process. Lipid biosynthetic process. Lipopolysaccharide metabolic process. Biosynthetic process. Macromolecule biosynthetic process. Lipopolysaccharide biosynthetic process. Lipopolysacchari…	HI_1119	Response to stress. Cellular response to DNA damage stimulus. Cellular process. Cellular response to stress. Response to stimulus. Cellular response to stimulus. Protein of unknown function DUF535. Protein of unknown function (DUF535). Mixed, incl. Cell outer membrane, and Macromolecule modification. Mixed, incl. Cell outer membrane, and Lipopolysaccharide biosynthesis. Mixed, incl. Cell outer me…	https://string-db.org/cgi/link?to=F7920812C21943E8
AAC22672.1	No	71421.HI_1011	S	kinase activity	otnK	DUF1357_C,DUF1537	Functional annotation; Low OG coverage			OG0001534	N0.HOG0001741	61	otnK	Carbohydrate metabolic process. Phosphorus metabolic process. Phosphate-containing compound metabolic process. Metabolic process. Cellular process. Phosphorylation. Cellular metabolic process. Primary metabolic process. Organic substance metabolic process. Nucleotide binding. Catalytic activity. Binding. ATP binding. Kinase activity. Transferase activity. Transferase activity, transferring phosph…	otnC	Intracellular. Cytoplasm. Cytosol. Protein-containing complex. Cellular anatomical entity. Carbohydrate metabolic process. Monosaccharide metabolic process. Metabolic process. Catabolic process. Carbohydrate catabolic process. Pentose metabolic process. Pentose catabolic process. Primary metabolic process. Small molecule metabolic process. Small molecule catabolic process. Monosaccharide cataboli…	https://string-db.org/cgi/link?to=50DBE83A67CDB5DA
AAC22673.1	No	71421.HI_1012	G	Class II Aldolase and Adducin N-terminal domain	ygbL	Aldolase_II	Functional annotation; Low OG coverage			OG0000097	N0.HOG0000242	121	otnC	Intracellular. Cytoplasm. Cytosol. Protein-containing complex. Cellular anatomical entity. Carbohydrate metabolic process. Monosaccharide metabolic process. Metabolic process. Catabolic process. Carbohydrate catabolic process. Pentose metabolic process. Pentose catabolic process. Primary metabolic process. Small molecule metabolic process. Small molecule catabolic process. Monosaccharide cataboli…	otnK	Carbohydrate metabolic process. Phosphorus metabolic process. Phosphate-containing compound metabolic process. Metabolic process. Cellular process. Phosphorylation. Cellular metabolic process. Primary metabolic process. Organic substance metabolic process. Nucleotide binding. Catalytic activity. Binding. ATP binding. Kinase activity. Transferase activity. Transferase activity, transferring phosph…	https://string-db.org/cgi/link?to=89834F25C0B646FC
AAC22693.1	No	71421.HI_1033	E	phosphoserine phosphatase	serB	ACT_6,DUF4072,HAD,Hydrolase	Functional annotation			OG0000968	N0.HOG0001152	146	serB	Cellular anatomical entity. Organic acid metabolic process. Cellular amino acid metabolic process. L-serine metabolic process. L-serine biosynthetic process. Phosphorus metabolic process. Phosphate-containing compound metabolic process. Nitrogen compound metabolic process. Metabolic process. Cellular amino acid biosynthetic process. Biosynthetic process. Serine family amino acid metabolic process…	hisI	Intracellular. Cytoplasm. Cellular anatomical entity. Histidine biosynthetic process. Organic acid metabolic process. Cellular amino acid metabolic process. Histidine metabolic process. Nitrogen compound metabolic process. Metabolic process. Cellular amino acid biosynthetic process. Biosynthetic process. Cellular process. Organic acid biosynthetic process. Carboxylic acid metabolic process. Oxoac…	https://string-db.org/cgi/link?to=B8FAD03AC78CC577
AAC22698.1	No	71421.HI_1038	S	Domain of unknown function (DUF4143)	-	AAA_14,DUF4143	Likely an ATPase core family protein; Low OG coverage	https://www.ebi.ac.uk/interpro/entry/pfam/PF13635/		OG0001550	N0.HOG0001757	63	HI_1038	P-loop containing nucleoside triphosphate hydrolase. Domain of unknown function DUF4143. AAA domain, group 14. AAA domain. Domain of unknown function (DUF4143). Mixed, incl. Restriction system, and Toxin-antitoxin system. Mixed, incl. Restriction system, and Leucyl-tRNA synthetase, Domain 2. Mixed, incl. Type II site-specific deoxyribonuclease activity, and Glutamine amidotransferase type 2 domain	HI_1037.1	Membrane. Integral component of membrane. Intrinsic component of membrane. Cellular anatomical entity. Transmembrane. Transmembrane helix. Mixed, incl. Restriction system, and Toxin-antitoxin system. Mixed, incl. Restriction system, and Leucyl-tRNA synthetase, Domain 2. Mixed, incl. Type II site-specific deoxyribonuclease activity, and Glutamine amidotransferase type 2 domain	https://string-db.org/cgi/link?to=30D593A5104F9F51
AAC22706.1	No	71421.HI_1047	C	Belongs to the prokaryotic molybdopterin-containing oxidoreductase family	dmsA	Molybdop_Fe4S4,Molybdopterin,Molydop_binding,TAT_signal	Functional annotation			OG0000027	N0.HOG0000092	148	dmsA	Cellular anatomical entity. Generation of precursor metabolites and energy. Metabolic process. Anaerobic respiration. Cellular process. Energy derivation by oxidation of organic compounds. Electron transport chain. Cellular metabolic process. Cellular respiration. Plasma membrane. Membrane. Outer membrane-bounded periplasmic space. Cell envelope. Envelope. Periplasmic space. Cell periphery. Catal…	dmsB	Plasma membrane. Membrane. Protein-containing complex. Cell periphery. Cellular anatomical entity. Catalytic complex. Binding. Ion binding. Cation binding. Metal ion binding. Iron-sulfur cluster binding. 4 iron, 4 sulfur cluster binding. Metal cluster binding. 4Fe-4S. Electron transport. Iron. Iron-sulfur. Metal-binding. Repeat. Transport. 4Fe-4S ferredoxin-type, iron-sulphur binding domain. 4Fe-…	https://string-db.org/cgi/link?to=9EBADB7B6DBF6E2E
AAC22728.1	No	71421.HI_1070	L	helicase HrpA	hrpA	DEAD,DUF3418,HA2,Helicase_C,OB_NTP_bind	Functional annotation			OG0001131	N0.HOG0001315	143	hrpA	Cellular anatomical entity. Maturation of SSU-rRNA from tricistronic rRNA transcript (SSU-rRNA, 5.8S rRNA, LSU-rRNA). Nucleobase-containing compound metabolic process. rRNA processing. RNA processing. mRNA processing. Cellular aromatic compound metabolic process. Nitrogen compound metabolic process. Metabolic process. Cellular process. Gene expression. RNA metabolic process. mRNA metabolic proces…	rpsK	Intracellular. Ribosome. Organelle. Non-membrane-bounded organelle. Intracellular organelle. Intracellular non-membrane-bounded organelle. Cellular anatomical entity. Ribosomal small subunit assembly. Maturation of SSU-rRNA from tricistronic rRNA transcript (SSU-rRNA, 5.8S rRNA, LSU-rRNA). Nucleobase-containing compound metabolic process. rRNA processing. RNA processing. Translation. Peptide meta…	https://string-db.org/cgi/link?to=57FDB416834A62A0
AAC22729.1	No	71421.HI_1073	S	small membrane protein	ygdD	DUF423	Inner membrane protein; Low OG coverage; Low OG coverage	https://www.ncbi.nlm.nih.gov/gene/947279		OG0001227	N0.HOG0001411	132	HI_1073	Plasma membrane. Membrane. Cell periphery. Cellular anatomical entity. Integral component of membrane. Intrinsic component of membrane. Transmembrane. Cell membrane. Transmembrane helix. Protein of unknown function DUF423. Protein of unknown function (DUF423). Mixed, incl. Active transmembrane transporter activity, and Electron transport. Mixed, incl. Active transmembrane transporter activity, an…	hrpA	Cellular anatomical entity. Maturation of SSU-rRNA from tricistronic rRNA transcript (SSU-rRNA, 5.8S rRNA, LSU-rRNA). Nucleobase-containing compound metabolic process. rRNA processing. RNA processing. mRNA processing. Cellular aromatic compound metabolic process. Nitrogen compound metabolic process. Metabolic process. Cellular process. Gene expression. RNA metabolic process. mRNA metabolic proces…	https://string-db.org/cgi/link?to=8EA5130924319186
AAC22750.1	No	71421.HI_1093	O	Heme chaperone required for the biogenesis of c-type cytochromes. Transiently binds heme delivered by CcmC and transfers the heme to apo-cytochromes in a process facilitated by CcmF and CcmH	ccmE	CcmE	Functional annotation			OG0000972	N0.HOG0001156	147	ccmE	Plasma membrane. External side of plasma membrane. Cell surface. Membrane. Intrinsic component of membrane. Intrinsic component of plasma membrane. Intrinsic component of external side of plasma membrane. Intrinsic component of periplasmic side of plasma membrane. Cell periphery. Side of membrane. Periplasmic side of plasma membrane. Cellular anatomical entity. Nitrogen compound metabolic process…	ccmC	Plasma membrane. Membrane. Cell periphery. Cellular anatomical entity. Transition metal ion transport. Transport. Ion transport. Cation transport. Iron ion transport. Cellular process. Heme transport. Cellular component organization. Cytochrome complex assembly. Cellular component assembly. Metal ion transport. Protein-containing complex organization. Cellular component biogenesis. Localization. …	https://string-db.org/cgi/link?to=554275ECA53FEEF9
AAC22752.1	No	71421.HI_1095	CO	Thiol disulfide interchange protein dsbE	dsbE	AhpC-TSA,Redoxin	Functional annotation			OG0000062	N0.HOG0000182	148	dsbE	Outer membrane-bounded periplasmic space. Cell envelope. Envelope. Periplasmic space. Cellular anatomical entity. Cellular process. Cellular component organization. Cytochrome complex assembly. Cellular component assembly. Protein-containing complex organization. Cellular component biogenesis. Protein-containing complex assembly. Cellular component organization or biogenesis. Plasma membrane. Mem…	msrAB	Intracellular. Cytoplasm. Cellular anatomical entity. Nitrogen compound metabolic process. Response to stress. Response to oxidative stress. Metabolic process. Protein metabolic process. Protein repair. Macromolecule metabolic process. Primary metabolic process. Response to stimulus. Organic substance metabolic process. Organonitrogen compound metabolic process. Intracellular anatomical structure…	https://string-db.org/cgi/link?to=57F33BD3EBC808B4
AAC22773.1	No	71421.HI_1119	S	protein conserved in bacteria	ybjX	DUF535	Plausible partner of a cytidylate kinase (STRING)	https://string-db.org/cgi/network?taskId=bujRixvPZtcy&sessionId=b1qYMb5Ll47i		OG0000101	N0.HOG0000251	142	HI_1119	Response to stress. Cellular response to DNA damage stimulus. Cellular process. Cellular response to stress. Response to stimulus. Cellular response to stimulus. Protein of unknown function DUF535. Protein of unknown function (DUF535). Mixed, incl. Cell outer membrane, and Macromolecule modification. Mixed, incl. Cell outer membrane, and Lipopolysaccharide biosynthesis. Mixed, incl. Cell outer me…	HI_0974	Cell outer membrane. Membrane. Integral component of membrane. Outer membrane. External encapsulating structure. Cell envelope. Intrinsic component of membrane. Envelope. Cell periphery. Cellular anatomical entity. Transmembrane. Surface lipoprotein assembly modifier. Mixed, incl. Cell outer membrane, and Macromolecule modification. Mixed, incl. Cell outer membrane, and Lipopolysaccharide biosynt…	https://string-db.org/cgi/link?to=4EA5DE00BB6A41AE
AAC22787.1	No	71421.HI_1132	M	Catalyzes cross-linking of the peptidoglycan cell wall at the division septum	ftsI	PASTA,PBP_dimer,Transpeptidase	Functional annotation			OG0000315	N0.HOG0000499	146	ftsI	Cell septum. Cell division site. Protein-containing complex. Cellular anatomical entity. Divisome complex. Reproduction. Peptidoglycan metabolic process. Cytokinesis. Division septum assembly. Aminoglycan metabolic process. Aminoglycan biosynthetic process. Glycosaminoglycan biosynthetic process. Proteolysis. Nitrogen compound metabolic process. Cell cycle. Metabolic process. Regulation of cell s…	murE	Intracellular. Cytoplasm. Cytosol. Cellular anatomical entity. Peptidoglycan metabolic process. Aminoglycan metabolic process. Aminoglycan biosynthetic process. Glycosaminoglycan biosynthetic process. Nitrogen compound metabolic process. Cell cycle. Metabolic process. Regulation of cell shape. Biosynthetic process. Macromolecule biosynthetic process. Peptidoglycan biosynthetic process. Peptidogly…	https://string-db.org/cgi/link?to=1C13156B6D089517
AAC22804.1	No	71421.HI_1149	S	Involved in the assembly of lipopolysaccharide (LPS). Required for the translocation of LPS from the inner membrane to the outer membrane. May form a bridge between the inner membrane and the outer membrane, via interactions with LptC and LptD, thereby facilitating LPS transfer across the periplasm	lptA	OstA	Functional annotation			OG0000891	N0.HOG0001075	148	lptA	Periplasmic space. Cellular anatomical entity. Transport. Lipid transport. Cellular process. Lipid localization. Lipopolysaccharide transport. Cellular component organization. Cellular component assembly. Macromolecule localization. Cell envelope organization. Gram-negative-bacterium-type cell outer membrane assembly. Cellular component biogenesis. Membrane biogenesis. External encapsulating stru…	lptC	Outer membrane-bounded periplasmic space. Cell envelope. Envelope. Periplasmic space. Cellular anatomical entity. Transport. Lipid transport. Cellular process. Lipid localization. Lipopolysaccharide transport. Cellular component organization. Cellular component assembly. Macromolecule localization. Cell envelope organization. Gram-negative-bacterium-type cell outer membrane assembly. Cellular com…	https://string-db.org/cgi/link?to=B7EA43C3B2E2CBFF
AAC22817.1	No	71421.HI_1162	S	Protein of unknown function (DUF559)	ycjD	DUF559	Domain found in type II nicking enzyme V.HpaIIP; Low OG coverage	https://www.ebi.ac.uk/interpro/entry/InterPro/IPR007569/		OG0001456	N0.HOG0001662	79	HI_1162	Domain of unknown function DUF559. Restriction endonuclease type II-like. Putative endonuclease DUF559, bacteria. Protein of unknown function (DUF559). Mixed, incl. RNA modification, and Pyrimidine metabolism. Mixed, incl. RNA modification, and Ribonucleoside-diphosphate reductase activity. RNA modification, and Nucleotidyltransferase superfamily. Mixed, incl. tRNA threonylcarbamoyladenosine modi…	HI_1163	Intracellular. Membrane. Cellular anatomical entity. Organic acid metabolic process. Lactate metabolic process. Metabolic process. Catabolic process. Cellular process. Organic acid catabolic process. Carboxylic acid metabolic process. Monocarboxylic acid metabolic process. Oxoacid metabolic process. Cellular metabolic process. Cellular catabolic process. Small molecule metabolic process. Small mo…	https://string-db.org/cgi/link?to=9BFC461830450467
AAC22819.1	No	71421.HI_1164	M	Belongs to the ompA family	ompA	OMP_b-brl,OmpA,OmpA_membrane	Functional annotation			OG0000041	N0.HOG0000130	150	ompA	Membrane. Integral component of membrane. Intrinsic component of membrane. Protein-containing complex. Pore complex. Membrane protein complex. Cellular anatomical entity. Transport. Ion transport. Cellular process. Ion transmembrane transport. Localization. Establishment of localization. Transmembrane transport. Cell outer membrane. Outer membrane. External encapsulating structure. Cell envelope.…	omp26	Cell outer membrane. Membrane. Outer membrane. External encapsulating structure. Cell envelope. Envelope. Cell periphery. Cellular anatomical entity. Protein folding. Nitrogen compound metabolic process. Protein localization. Metabolic process. Cellular process. Gene expression. Cellular component organization. Protein metabolic process. Protein maturation by protein folding. Regulation of protei…	https://string-db.org/cgi/link?to=3EB5E0ED1607B4DE
AAC22834.1	No	71421.HI_1170	EH	component i	pabB	Aminotran_4,Anth_synt_I_N,Chorismate_bind	Part of catalyzation of synthesis of 4-amino-4-deoxychorismate; Low OG coverage	https://www.uniprot.org/uniprotkb/P27630/entry		OG0001224	N0.HOG0001408	132	HI_1170	Intracellular. Protein-containing complex. Organic acid metabolic process. Cellular amino acid metabolic process. Cellular aromatic compound metabolic process. Nitrogen compound metabolic process. Metabolic process. Para-aminobenzoic acid biosynthetic process. Cellular amino acid biosynthetic process. Biosynthetic process. Aromatic amino acid family metabolic process. Aromatic amino acid family b…	HI_1171	Intracellular. Protein-containing complex. Tryptophan biosynthetic process. Organic acid metabolic process. Cellular amino acid metabolic process. Glutamine metabolic process. Tryptophan metabolic process. Cellular modified amino acid metabolic process. Cellular biogenic amine metabolic process. Indolalkylamine metabolic process. Cellular aromatic compound metabolic process. Folic acid-containing…	https://string-db.org/cgi/link?to=BBDF5862478BC78A
AAC22848.1	No	71421.HI_1194	K	Glycine cleavage system transcriptional activator	gcvA	HTH_1,LysR_substrate	Functional annotation			OG0000215	N0.HOG0000396	150	gcvA	Intracellular. Cytoplasm. Cellular anatomical entity. Nucleobase-containing compound metabolic process. Transcription, DNA-templated. Regulation of transcription, DNA-templated. Cellular aromatic compound metabolic process. Nitrogen compound metabolic process. Metabolic process. Biosynthetic process. Macromolecule biosynthetic process. Regulation of biosynthetic process. Cellular process. Gene ex…	rlmM	Nucleobase-containing compound metabolic process. rRNA processing. RNA processing. Cellular aromatic compound metabolic process. Nitrogen compound metabolic process. Metabolic process. Cellular process. Gene expression. RNA metabolic process. rRNA metabolic process. Ribonucleoprotein complex biogenesis. Methylation. ncRNA processing. Cellular nitrogen compound metabolic process. ncRNA metabolic p…	https://string-db.org/cgi/link?to=4883CCC7FED9EC75
AAC22862.1	No	71421.HI_1208	S	nucleoside-diphosphate sugar epimerase	yfcH	DUF1731,Epimerase	Functional annotation			OG0000761	N0.HOG0000945	148	HI_1208	Intracellular. Nucleus. Organelle. Membrane-bounded organelle. Intracellular organelle. Intracellular membrane-bounded organelle. Cellular anatomical entity. NAD-dependent epimerase/dehydratase. NAD(P)-binding domain superfamily. Epimerase family protein SDR39U1. Domain of unknown function DUF1731. NAD dependent epimerase/dehydratase family. Domain of unknown function (DUF1731). (2015) Structure-…	argR	Intracellular. Cytoplasm. Protein-containing complex. Cellular anatomical entity. Organic acid metabolic process. Regulation of transcription, DNA-templated. Cellular amino acid metabolic process. Arginine metabolic process. Arginine biosynthetic process. Nitrogen compound metabolic process. Metabolic process. Cellular amino acid biosynthetic process. Biosynthetic process. Glutamine family amino …	https://string-db.org/cgi/link?to=472F2C99A09ED58A
AAC22865.1	No	71421.HI_1211	J	Belongs to the class-II aminoacyl-tRNA synthetase family	lysS	DUF2156,tRNA-synt_2,tRNA-synt_2_TM,tRNA_anti-codon	Functional annotation			OG0000265	N0.HOG0000449	149	lysS	Intracellular. Cytoplasm. Cytosol. Cellular anatomical entity. Organic acid metabolic process. Nucleobase-containing compound metabolic process. tRNA metabolic process. Translation. tRNA aminoacylation for protein translation. lysyl-tRNA aminoacylation. Peptide metabolic process. Cellular amino acid metabolic process. Cellular aromatic compound metabolic process. Nitrogen compound metabolic proce…	guaA	Intracellular. Cytoplasm. Cytosol. Cellular anatomical entity. Organic acid metabolic process. Nucleobase-containing compound metabolic process. Purine nucleotide metabolic process. Purine nucleotide biosynthetic process. GMP biosynthetic process. Cellular amino acid metabolic process. Glutamine metabolic process. Cellular aromatic compound metabolic process. Nucleoside phosphate metabolic proces…	https://string-db.org/cgi/link?to=5BB4F7A8D1188691
AAC22869.1	No	71421.HI_1216	F	Catalyzes the irreversible cleavage of the glycosidic bond in both 5'-methylthioadenosine (MTA) and S- adenosylhomocysteine (SAH AdoHcy) to adenine and the corresponding thioribose, 5'-methylthioribose and S-ribosylhomocysteine, respectively	mtnN	PNP_UDP_1	Functional annotation			OG0000595	N0.HOG0000779	149	mtnN	Intracellular. Cytoplasm. Cytosol. Cellular anatomical entity. Sulfur amino acid metabolic process. Sulfur amino acid biosynthetic process. Organic acid metabolic process. Nucleobase-containing compound metabolic process. Cellular amino acid metabolic process. Methionine metabolic process. Cellular aromatic compound metabolic process. Sulfur compound metabolic process. Nitrogen compound metabolic…	luxS	Intracellular. Cytoplasm. Cytosol. Cellular anatomical entity. Cell communication. Cell-cell signaling. Quorum sensing. Detection of biotic stimulus. Response to biotic stimulus. Cellular process. Signaling. Response to stimulus. Detection of stimulus. Detection of cell density. Catalytic activity. Binding. Iron ion binding. Lyase activity. Carbon-sulfur lyase activity. Ion binding. Cation bindin…	https://string-db.org/cgi/link?to=FF07127B01194590
AAC22870.1	No	71421.HI_1217	P	receptor	-	CarbopepD_reg_2,CarboxypepD_reg,Plug,TonB_dep_Rec	Description; Low OG coverage			OG0001239	N0.HOG0001426	93	HI_1217	Cell outer membrane. Membrane. Outer membrane. External encapsulating structure. Cell envelope. Intrinsic component of membrane. Intrinsic component of cell outer membrane. Envelope. Cell periphery. Cellular anatomical entity. Transition metal ion transport. Transport. Ion transport. Cation transport. Iron ion transport. Cellular process. Siderophore transport. Metal ion transport. Ion transmembr…	tonB	Protein-containing complex. Cellular anatomical entity. Transition metal ion transport. Transport. Ion transport. Cation transport. Iron ion transport. Protein localization. Cellular process. Protein transport. Siderophore transport. Metal ion transport. Macromolecule localization. Ion transmembrane transport. Iron ion transmembrane transport. Siderophore transmembrane transport. Establishment of…	https://string-db.org/cgi/link?to=471B71F533D8E3FE
AAC22882.1	No	71421.HI_1229	L	DNA polymerase III is a complex, multichain enzyme responsible for most of the replicative synthesis in bacteria. This DNA polymerase also exhibits 3' to 5' exonuclease activity	dnaX	DNA_pol3_delta2,DNA_pol3_gamma3,DNA_pol3_tau_4,DNA_pol3_tau_5,DUF3646	Functional annotation; Low OG coverage			OG0001169	N0.HOG0001353	133	dnaX	Intracellular. DNA polymerase III complex. Protein-containing complex. DNA polymerase complex. Transferase complex, transferring phosphorus-containing groups. Catalytic complex. Transferase complex. Nucleobase-containing compound metabolic process. DNA metabolic process. DNA replication. DNA-templated DNA replication. Cellular aromatic compound metabolic process. Nitrogen compound metabolic proce…	holB	Intracellular. DNA polymerase III complex. Protein-containing complex. DNA polymerase complex. Transferase complex, transferring phosphorus-containing groups. Catalytic complex. Transferase complex. Nucleobase-containing compound metabolic process. DNA metabolic process. DNA replication. DNA-templated DNA replication. Cellular aromatic compound metabolic process. Nitrogen compound metabolic proce…	https://string-db.org/cgi/link?to=7656B386A7A45601
AAC22883.1	No	71421.HI_1230	F	Catalyzes a salvage reaction resulting in the formation of AMP, that is energically less costly than de novo synthesis	apt	Pribosyltran	Functional annotation			OG0000767	N0.HOG0000951	149	apt	Intracellular. Cytoplasm. Cytosol. Cellular anatomical entity. Nucleobase-containing compound metabolic process. Purine nucleobase metabolic process. Purine nucleotide metabolic process. Purine nucleotide biosynthetic process. Purine ribonucleoside salvage. AMP biosynthetic process. Adenine salvage. Cellular aromatic compound metabolic process. Nucleoside phosphate metabolic process. Phosphorus m…	guaA	Intracellular. Cytoplasm. Cytosol. Cellular anatomical entity. Organic acid metabolic process. Nucleobase-containing compound metabolic process. Purine nucleotide metabolic process. Purine nucleotide biosynthetic process. GMP biosynthetic process. Cellular amino acid metabolic process. Glutamine metabolic process. Cellular aromatic compound metabolic process. Nucleoside phosphate metabolic proces…	https://string-db.org/cgi/link?to=39311CD2E278AE60
AAC22886.1	No	71421.HI_1233	C	Component of the pyruvate dehydrogenase (PDH) complex, that catalyzes the overall conversion of pyruvate to acetyl-CoA and CO(2)	aceE	Transketolase_N	Functional annotation			OG0000898	N0.HOG0001082	145	aceE	Intracellular. Cytoplasm. Cytosol. Protein-containing complex. Pyruvate dehydrogenase complex. Cellular anatomical entity. Catalytic complex. Oxidoreductase complex. Cytosolic pyruvate dehydrogenase complex. Carbohydrate metabolic process. Organic acid metabolic process. Pyruvate metabolic process. Generation of precursor metabolites and energy. Glycolytic process. Nucleobase-containing compound …	aceF	Intracellular. Cytoplasm. Protein-containing complex. Pyruvate dehydrogenase complex. Cellular anatomical entity. Catalytic complex. Oxidoreductase complex. Carbohydrate metabolic process. Organic acid metabolic process. acetyl-CoA metabolic process. acetyl-CoA biosynthetic process. acetyl-CoA biosynthetic process from pyruvate. Pyruvate metabolic process. Generation of precursor metabolites and …	https://string-db.org/cgi/link?to=12C1E38B62906F15
AAC22888.1	No	71421.HI_1236	S	Bacterial protein of unknown function (DUF945)	ydgA	DUF945	Likely partner of CYTH domain-containing protein	https://string-db.org/cgi/network?taskId=brmo2NYL3S3E&sessionId=b1qYMb5Ll47i		OG0000980	N0.HOG0001164	137	HI_1236	Membrane. Integral component of membrane. Intrinsic component of membrane. Cellular anatomical entity. Transmembrane. Transmembrane helix. Protein of unknown function DUF945. Bacterial protein of unknown function (DUF945). Mixed, incl. Cell division, and Membrane. Mixed, incl. Cell division, and Envelope. Mixed, incl. Cell division, and Envelope. Mixed, incl. Cell division, and Macromolecule loca…	HI_1235	Signal. Protein of unknown function DUF945. Bacterial protein of unknown function (DUF945). Mixed, incl. Cell division, and Membrane. Mixed, incl. Cell division, and Envelope. Mixed, incl. Cell division, and Envelope. Mixed, incl. Cell division, and Macromolecule localization. Cell shape, and Reproduction. Protein of unknown function DUF945, and Cellular response to nutrient levels	https://string-db.org/cgi/link?to=E67AF4706A4DE01E
AAC22889.1	No	71421.HI_1237	O	Heat shock 70 kDa protein	dnaK	HSP70	Functional annotation			OG0000596	N0.HOG0000780	147	dnaK	Intracellular. Cytoplasm. Cellular anatomical entity. Protein folding. Cellular process. Intracellular anatomical structure. Cytosol. Nucleotide binding. Binding. Protein binding. ATP binding. Purine nucleotide binding. Adenyl nucleotide binding. Ribonucleotide binding. Purine ribonucleotide binding. Adenyl ribonucleotide binding. Purine ribonucleoside triphosphate binding. Small molecule binding…	dnaJ	Intracellular. Cellular anatomical entity. Nucleobase-containing compound metabolic process. DNA metabolic process. DNA replication. Protein folding. De novo protein folding. Cellular aromatic compound metabolic process. Nitrogen compound metabolic process. Response to stress. Metabolic process. Response to temperature stimulus. Response to heat. Response to abiotic stimulus. Cellular process. Ce…	https://string-db.org/cgi/link?to=CE7E8D640623C61B
AAC22899.1	No	71421.HI_1244	M	Domain of unknown function (DUF1919)	Z012_10770	DUF1919,Glycos_transf_2	Probably involved in hydrolysis; Low OG coverage	https://string-db.org/cgi/network?taskId=bxB2NKdpMGrS&sessionId=b1qYMb5Ll47i		OG0001348	N0.HOG0001548	106	HI_1244	Protein of unknown function DUF1919. CAC2185-like superfamily. Domain of unknown function (DUF1919). Mixed, incl. RNA modification, and Pyrimidine metabolism	rsuA	Intracellular. Cytoplasm. Cytosol. Cellular anatomical entity. rRNA modification. Enzyme-directed rRNA pseudouridine synthesis. Pseudouridine synthesis. Nucleobase-containing compound metabolic process. rRNA processing. RNA processing. Cellular aromatic compound metabolic process. Nitrogen compound metabolic process. Metabolic process. RNA modification. Cellular process. Gene expression. RNA meta…	https://string-db.org/cgi/link?to=C4B7DD71208DA9F0
AAC22904.1	No	71421.HI_1254	J	Catalyzes the formation of N(4)-acetylcytidine (ac(4)C) at the wobble position of tRNA(Met), by using acetyl-CoA as an acetyl donor and ATP (or GTP)	tmcA	Acetyltransf_1,DUF1726,GNAT_acetyltr_2,Helicase_RecD,tRNA_bind_3	Functional annotation			OG0000236	N0.HOG0000420	146	tmcA	Intracellular. Protein-containing complex. Organelle. Membrane-bounded organelle. Intracellular organelle. Intracellular membrane-bounded organelle. Cellular anatomical entity. tRNA wobble base modification. tRNA wobble cytosine modification. Nucleobase-containing compound metabolic process. RNA processing. tRNA metabolic process. tRNA modification. Cellular aromatic compound metabolic process. N…	HI_1256	Intracellular. Protein-containing complex. Organelle. Membrane-bounded organelle. Intracellular organelle. Intracellular membrane-bounded organelle. Cellular anatomical entity. GNAT acetyltransferase 2. tRNA-binding domain. Mixed, incl. Negative regulation of translational elongation, and GNAT domain	https://string-db.org/cgi/link?to=B97D3FC94FEEF236
AAC22906.1	No	71421.HI_1259	M	Belongs to the peptidase S1C family	degQ	PDZ,PDZ_2,Trypsin_2	Functional annotation			OG0000901	N0.HOG0001085	146	HI_1259	Periplasmic space. Cellular anatomical entity. Proteolysis. Protein quality control for misfolded or incompletely synthesized proteins. Nitrogen compound metabolic process. Metabolic process. Catabolic process. Macromolecule catabolic process. Protein metabolic process. Protein catabolic process. Macromolecule metabolic process. Primary metabolic process. Proteolysis involved in protein catabolic…	rseA	Protein-containing complex. Regulation of transcription, DNA-templated. Regulation of biosynthetic process. Negative regulation of biosynthetic process. Negative regulation of metabolic process. Regulation of gene expression. Regulation of macromolecule biosynthetic process. Negative regulation of macromolecule biosynthetic process. Negative regulation of macromolecule metabolic process. Regulati…	https://string-db.org/cgi/link?to=4F4DB8D703D17F47
AAC22907.1	No	71421.HI_1248	U	Protein involved in metal ion binding, metal ion transport and transmembrane transport	yohM	DUF1007,NicO	Functional annotation (serine protease); Low OG coverage			OG0001218	N0.HOG0001402	133	HI_1248	Plasma membrane. Membrane. Cell periphery. Cellular anatomical entity. Transition metal ion transport. Transport. Ion transport. Cation transport. Cobalt ion transport. Cellular process. Response to inorganic substance. Response to metal ion. Response to nickel cation. Nickel cation transport. Metal ion transport. Response to cobalt ion. Ion transmembrane transport. Nickel cation transmembrane tr…	HI_1249	Signal. Protein of unknown function DUF1007. Uncharacterised conserved protein UCP008159,. Protein of unknown function (DUF1007)	https://string-db.org/cgi/link?to=A5596FAC6A5AD3A8
AAC22909.1	No	71421.HI_1250	S	RelE-like toxin of type II toxin-antitoxin system HigB	higB	HigB-like_toxin	Functional annotation; Low OG coverage			OG0001447	N0.HOG0001650	66	HI_1250	Toxin-antitoxin system, RelE/ParE toxin domain superfamily. Toxin HigB-1. RelE-like toxin of type II toxin-antitoxin system HigB. (2004) Identification and characterization of a nontypeable Haemophilus influenzae putative toxin-antitoxin locus.	HI_1251	Nucleic acid binding. DNA binding. Binding. Organic cyclic compound binding. Heterocyclic compound binding. DNA-binding. Transcription. Transcription regulation. Helix-turn-helix XRE-family like proteins. Cro/C1-type helix-turn-helix domain. Lambda repressor-like, DNA-binding domain superfamily. Toxin-antitoxin system, antidote protein, HigA. (2004) Identification and characterization of a nontyp…	https://string-db.org/cgi/link?to=C4967D053894C211
AAC22911.1	No	71421.HI_1256	J	Catalyzes the formation of N(4)-acetylcytidine (ac(4)C) at the wobble position of tRNA(Met), by using acetyl-CoA as an acetyl donor and ATP (or GTP)	tmcA	Acetyltransf_1,DUF1726,GNAT_acetyltr_2,Helicase_RecD,tRNA_bind_3	Functional annotation			OG0000236	N0.HOG0000420	146	HI_1256	Intracellular. Protein-containing complex. Organelle. Membrane-bounded organelle. Intracellular organelle. Intracellular membrane-bounded organelle. Cellular anatomical entity. GNAT acetyltransferase 2. tRNA-binding domain. Mixed, incl. Negative regulation of translational elongation, and GNAT domain	tmcA	Intracellular. Protein-containing complex. Organelle. Membrane-bounded organelle. Intracellular organelle. Intracellular membrane-bounded organelle. Cellular anatomical entity. tRNA wobble base modification. tRNA wobble cytosine modification. Nucleobase-containing compound metabolic process. RNA processing. tRNA metabolic process. tRNA modification. Cellular aromatic compound metabolic process. N…	https://string-db.org/cgi/link?to=F76B05833B053D1E
AAC22913.1	No	71421.HI_1260	I	Component of the acetyl coenzyme A carboxylase (ACC) complex. Biotin carboxylase (BC) catalyzes the carboxylation of biotin on its carrier protein (BCCP) and then the CO(2) group is transferred by the transcarboxylase to acetyl-CoA to form malonyl- CoA	accD	Carboxyl_trans	Functional annotation			OG0000902	N0.HOG0001086	148	accD	Intracellular. Cytoplasm. acetyl-CoA carboxylase complex. Protein-containing complex. Cellular anatomical entity. Catalytic complex. Organic acid metabolic process. Nucleobase-containing compound metabolic process. Purine nucleotide metabolic process. Purine nucleotide biosynthetic process. Lipid metabolic process. Fatty acid metabolic process. Fatty acid biosynthetic process. acyl-CoA metabolic …	accA	Intracellular. Cytoplasm. acetyl-CoA carboxylase complex. Protein-containing complex. Cellular anatomical entity. Catalytic complex. Organic acid metabolic process. Nucleobase-containing compound metabolic process. Purine nucleotide metabolic process. Purine nucleotide biosynthetic process. Lipid metabolic process. Fatty acid metabolic process. Fatty acid biosynthetic process. acyl-CoA metabolic …	https://string-db.org/cgi/link?to=03EBB90D7BDC446C
AAC22915.1	No	71421.HI_1262	S	DUF218 domain	sanA	DUF218	Functional annotation	https://www.ebi.ac.uk/interpro/entry/pfam/PF02698/		OG0000981	N0.HOG0001165	146	sanA	Plasma membrane. Membrane. Cell periphery. Cellular anatomical entity. Integral component of membrane. Intrinsic component of membrane. Transmembrane. Cell inner membrane. Cell membrane. Transmembrane helix. Domain of unknown function DUF218. DUF218 domain. (2016) Comparative Genomic Analysis of Mannheimia haemolytica from Bovine Sources.. Mixed, incl. Lipopolysaccharide biosynthesis, and Sugar t…	mtgA	Cell wall. External encapsulating structure. Cell periphery. Cellular anatomical entity. Peptidoglycan metabolic process. Aminoglycan metabolic process. Aminoglycan biosynthetic process. Glycosaminoglycan biosynthetic process. Nitrogen compound metabolic process. Metabolic process. Regulation of cell shape. Biosynthetic process. Macromolecule biosynthetic process. Peptidoglycan biosynthetic proce…	https://string-db.org/cgi/link?to=A14B136384933A35
AAC22917.1	No	71421.HI_1264	Z	A type II topoisomerase that negatively supercoils closed circular double-stranded (ds) DNA in an ATP-dependent manner to modulate DNA topology and maintain chromosomes in an underwound state. Negative supercoiling favors strand separation, and DNA replication, transcription, recombination and repair, all of which involve strand separation. Also able to catalyze the interconversion of other topol…	gyrA	DNA_gyraseA_C,DNA_topoisoIV	Functional annotation			OG0000599	N0.HOG0000783	150	gyrA	Intracellular. DNA topoisomerase type II (double strand cut, ATP-hydrolyzing) complex. Protein-containing complex. Nucleobase-containing compound metabolic process. DNA metabolic process. DNA replication. DNA-templated DNA replication. DNA topological change. Cellular aromatic compound metabolic process. Nitrogen compound metabolic process. Organelle organization. Metabolic process. Cellular proc…	gyrB	Intracellular. Cytoplasm. DNA topoisomerase type II (double strand cut, ATP-hydrolyzing) complex. Protein-containing complex. Cellular anatomical entity. Nucleobase-containing compound metabolic process. DNA metabolic process. DNA replication. DNA-templated DNA replication. DNA topological change. Cellular aromatic compound metabolic process. Nitrogen compound metabolic process. Organelle organiz…	https://string-db.org/cgi/link?to=A3FA5D5CCA64DC78
AAC22923.1	No	71421.HI_1275	PQ	Tellurite resistance protein tehB	tehB	DUF1971,TehB	Functional annotation			OG0001036	N0.HOG0001220	145	tehB	Metabolic process. Response to inorganic substance. Methylation. Response to chemical. Response to tellurium ion. Response to stimulus. Intracellular anatomical structure. Cytoplasm. Cellular anatomical entity. Catalytic activity. Methyltransferase activity. S-adenosylmethionine-dependent methyltransferase activity. Transferase activity. Transferase activity, transferring one-carbon groups. Methy…	HI_1427	Signal. Protein of unknown function DUF4198. Domain of unknown function (DUF4198). Mixed, incl. Cell outer membrane, and Macromolecule modification. Mixed, incl. Cell outer membrane, and Lipopolysaccharide biosynthesis. Mixed, incl. Cell outer membrane, and Lipopolysaccharide biosynthesis. Mostly uncharacterized, incl. Glycosyltransferase, and TonB-dependent receptor-like. Mixed, incl. Glycosyltr…	https://string-db.org/cgi/link?to=CC353A4A3F02A305
AAC22931.1	No	71421.HI_1282	J	Required for maturation of 30S ribosomal subunits	rimP	DUF150,DUF150_C	Functional annotation			OG0000424	N0.HOG0000608	149	rimP	Intracellular. Cytoplasm. Cytosol. Cellular anatomical entity. Ribosomal small subunit assembly. Translation. Peptide metabolic process. Nitrogen compound metabolic process. Organelle organization. Metabolic process. Biosynthetic process. Macromolecule biosynthetic process. Cellular process. Gene expression. Cellular component organization. Protein metabolic process. Cellular component assembly. …	infB	Intracellular. Cytoplasm. Cytosol. Cellular anatomical entity. Translation. Translational initiation. Regulation of translation. Peptide metabolic process. Nitrogen compound metabolic process. Metabolic process. Biosynthetic process. Macromolecule biosynthetic process. Regulation of biosynthetic process. Cellular process. Gene expression. Regulation of gene expression. Regulation of macromolecule…	https://string-db.org/cgi/link?to=E5948913B362A8D4
AAC22934.1	No	71421.HI_1285	V	Subunit R is required for both nuclease and ATPase activities, but not for modification	hsdR	DUF3387,HSDR_N,ResIII	Functional annotation; Low OG coverage			OG0000124	N0.HOG0000280	110	HI_1285	Nucleobase-containing compound metabolic process. DNA metabolic process. DNA modification. Cellular aromatic compound metabolic process. Nitrogen compound metabolic process. Response to stress. Defense response. Metabolic process. DNA restriction-modification system. Response to external stimulus. Response to biotic stimulus. Cellular process. Cellular nitrogen compound metabolic process. Macromo…	HI_1287	Intracellular. Cytoplasm. Protein-containing complex. Cellular anatomical entity. Catalytic complex. Endodeoxyribonuclease complex. Endonuclease complex. Type I site-specific deoxyribonuclease complex. Nucleobase-containing compound metabolic process. DNA metabolic process. DNA modification. DNA alkylation. DNA methylation. Cellular aromatic compound metabolic process. Nitrogen compound metabolic…	https://string-db.org/cgi/link?to=9CDDCA5DA5A1C3E6
AAC22970.1	No	71421.HI_1316	P	Protein involved in catalytic activity, sulfuric ester hydrolase activity and metabolic process	yidJ	DUF4976,Sulfatase	Functional annotation; Low OG coverage			OG0001413	N0.HOG0001615	73	HI_1316	Intracellular. Cytoplasm. Cellular anatomical entity. Alkaline-phosphatase-like, core domain superfamily. N-sulphoglucosamine sulphohydrolase, C-terminal. Domain of unknown function (DUF4976). Mixed, incl. Intracellular signal transduction, and MerR-type HTH domain. Mixed, incl. Histone-like DNA-binding protein, and Thiol protease. Mixed, incl. Thiol protease, and Aldose 1-epimerase	HI_0048	Intracellular. Cytoplasm. Cellular anatomical entity. Catalytic activity. Oxidoreductase activity. Oxidoreductase activity, acting on CH-OH group of donors. Oxidoreductase activity, acting on the CH-OH group of donors, NAD or NADP as acceptor. NAD. Oxidoreductase. Short-chain dehydrogenase/reductase SDR. Short-chain dehydrogenase/reductase, conserved site. NAD(P)-binding domain superfamily. Enoyl…	https://string-db.org/cgi/link?to=D41246F4AF466501
AAC22971.1	No	71421.HI_1324	O	Belongs to the peptidase S16 family	ycbZ	AAA_32,Lon_C	Functional annotation			OG0000267	N0.HOG0000451	149	HI_1324	Proteolysis. Nitrogen compound metabolic process. Metabolic process. Catabolic process. Macromolecule catabolic process. Protein metabolic process. Protein catabolic process. Macromolecule metabolic process. Primary metabolic process. Organic substance metabolic process. Organonitrogen compound metabolic process. Organonitrogen compound catabolic process. Organic substance catabolic process. Nucl…	matP	Intracellular. Chromosome. Organelle. Non-membrane-bounded organelle. Intracellular organelle. Intracellular non-membrane-bounded organelle. Cellular anatomical entity. DNA replication termination region. Regulation of transcription, DNA-templated. Cell cycle. Regulation of biosynthetic process. Cellular process. Regulation of gene expression. Regulation of macromolecule biosynthetic process. Reg…	https://string-db.org/cgi/link?to=5BD57C5FE399E389
AAC22975.1	No	71421.HI_1330	M	D-alanyl-D-alanine carboxypeptidase	dacB	DUF1460,Peptidase_S13	Functional annotation; Low OG coverage			OG0001246	N0.HOG0001436	129	dacB	Plasma membrane. Membrane. Periplasmic space. Cell periphery. Cellular anatomical entity. Peptidoglycan metabolic process. Aminoglycan metabolic process. Aminoglycan biosynthetic process. Glycosaminoglycan biosynthetic process. Proteolysis. Nitrogen compound metabolic process. Cell cycle. Metabolic process. Regulation of cell shape. Biosynthetic process. Macromolecule biosynthetic process. Peptid…	dacA	Plasma membrane. Membrane. Outer membrane-bounded periplasmic space. Cell envelope. Envelope. Periplasmic space. Cell periphery. Cellular anatomical entity. Peptidoglycan metabolic process. Aminoglycan metabolic process. Aminoglycan biosynthetic process. Glycosaminoglycan biosynthetic process. Proteolysis. Nitrogen compound metabolic process. Metabolic process. Regulation of cell shape. Biosynthe…	https://string-db.org/cgi/link?to=39D4366157C4F177
AAC22976.1	No	71421.HI_1331	K	Necessary for efficient RNA polymerase transcription elongation past template-encoded arresting sites. The arresting sites in DNA have the property of trapping a certain fraction of elongating RNA polymerases that pass through, resulting in locked ternary complexes. Cleavage of the nascent transcript by cleavage factors such as GreA or GreB allows the resumption of elongation from the new 3'termi…	greA	GreA_GreB,GreA_GreB_N	Functional annotation			OG0000605	N0.HOG0000789	149	greA	Intracellular. Cytoplasm. Cytosol. Cellular anatomical entity. Nucleobase-containing compound metabolic process. Transcription, DNA-templated. DNA-templated transcription, elongation. Regulation of transcription, DNA-templated. Cellular aromatic compound metabolic process. Nitrogen compound metabolic process. Metabolic process. Biosynthetic process. Macromolecule biosynthetic process. Regulation …	rpoZ	DNA-directed RNA polymerase complex. Intracellular. RNA polymerase complex. Protein-containing complex. Transferase complex, transferring phosphorus-containing groups. Catalytic complex. Transferase complex. Nucleobase-containing compound metabolic process. Transcription, DNA-templated. Cellular aromatic compound metabolic process. Nitrogen compound metabolic process. Metabolic process. Biosynthe…	https://string-db.org/cgi/link?to=B084635628634E5B
AAC22979.1	No	71421.HI_1335	O	Acts as a processive, ATP-dependent zinc metallopeptidase for both cytoplasmic and membrane proteins. Plays a role in the quality control of integral membrane proteins	ftsH	AAA,FtsH_ext,Peptidase_M41	Functional annotation			OG0000185	N0.HOG0000365	148	ftsH	Plasma membrane. Membrane. Cell periphery. Cellular anatomical entity. Proteolysis. Nitrogen compound metabolic process. Metabolic process. Catabolic process. Macromolecule catabolic process. Protein metabolic process. Protein catabolic process. Macromolecule metabolic process. Primary metabolic process. Organic substance metabolic process. Organonitrogen compound metabolic process. Organonitroge…	hflK	Cellular anatomical entity. Plasma membrane. Membrane. Integral component of membrane. Intrinsic component of membrane. Cell periphery. Transmembrane. Transmembrane helix. Prohibitin homologues. Band 7 domain. Band 7/SPFH domain superfamily. Stomatin/HflK family. HflK. (2019) Extracellular membrane vesicles in the three domains of life and beyond.. Gene expression, and Protein folding. Protein fo…	https://string-db.org/cgi/link?to=6C3B0DB94CD0E755
AAC22995.1	No	71421.HI_1348	E	Cleaves the N-terminal amino acid of tripeptides	pepT	M20_dimer,Peptidase_M20,Peptidase_M42	Functional annotation; Low OG coverage			OG0001288	N0.HOG0001484	110	pepT	Intracellular. Cytoplasm. Cellular anatomical entity. Proteolysis. Peptide metabolic process. Nitrogen compound metabolic process. Metabolic process. Catabolic process. Cellular process. Protein metabolic process. Cellular nitrogen compound metabolic process. Macromolecule metabolic process. Peptide catabolic process. Cellular amide metabolic process. Cellular metabolic process. Primary metabolic…	glyA	Intracellular. Cytoplasm. Cytosol. Cellular anatomical entity. Organic acid metabolic process. Cellular amino acid metabolic process. Glycine metabolic process. Glycine biosynthetic process. L-serine metabolic process. L-serine catabolic process. Cellular modified amino acid metabolic process. Cellular aromatic compound metabolic process. One-carbon metabolic process. Folic acid-containing compou…	https://string-db.org/cgi/link?to=A722A9878B506DA3
AAC23013.1	No	71421.HI_1366	C	Catalyzes the reductive cleavage of azo bond in aromatic azo compounds to the corresponding amines. Requires NADH, but not NADPH, as an electron donor for its activity	azoR	Flavodoxin_2	Functional annotation; Low OG coverage			OG0001441	N0.HOG0001643	88	azoR	Intracellular. Cytoplasm. Cytosol. Cellular anatomical entity. Generation of precursor metabolites and energy. Metabolic process. Cellular process. Electron transport chain. Cellular metabolic process. Nucleotide binding. Catalytic activity. Binding. Electron transfer activity. FMN binding. Oxidoreductase activity. Oxidoreductase activity, acting on NAD(P)H. Oxidoreductase activity, acting on NAD…	thrS	Intracellular. Cytoplasm. Cytosol. Cellular anatomical entity. Organic acid metabolic process. Nucleobase-containing compound metabolic process. tRNA metabolic process. Translation. tRNA aminoacylation for protein translation. threonyl-tRNA aminoacylation. Peptide metabolic process. Cellular amino acid metabolic process. Cellular aromatic compound metabolic process. Nitrogen compound metabolic pr…	https://string-db.org/cgi/link?to=4BFC430D456C09C9
AAC23015.1	No	71421.HI_1368	S	Belongs to the peptidase M16 family	pqqL	Peptidase_M16,Peptidase_M16_C	Functional annotation; Low OG coverage			OG0001240	N0.HOG0001427	95	pqqL	Intracellular. Cytoplasm. Cytosol. Outer membrane-bounded periplasmic space. Cell envelope. Envelope. Periplasmic space. Cellular anatomical entity. Proteolysis. Nitrogen compound metabolic process. Metabolic process. Protein metabolic process. Macromolecule metabolic process. Primary metabolic process. Organic substance metabolic process. Organonitrogen compound metabolic process. Catalytic acti…	HI_0742	Intracellular. Cytoplasm. Cytosol. Cellular anatomical entity. Mixed, incl. Carbon metabolism, and Lipid metabolism. Mixed, incl. Carbon metabolism, and Pentose and glucuronate interconversions. Mixed, incl. Carbon metabolism, and Pentose and glucuronate interconversions. Carbon metabolism, and Fatty acid synthase activity. Carbon metabolism, and Phosphotransferase system (PTS). Mixed, incl. Citr…	https://string-db.org/cgi/link?to=1E962D5B005F8959
AAC23024.1	No	71421.HI_1378	T	Phosphate regulon sensor protein PhoR	phoR	DUF3329,HATPase_c,HisKA,PAS,PAS_8	Functional annotation			OG0000012	N0.HOG0000045	150	phoR	Plasma membrane. Membrane. Cell periphery. Cellular anatomical entity. Phosphorelay signal transduction system. Protein phosphorylation. Phosphorus metabolic process. Phosphate-containing compound metabolic process. Nitrogen compound metabolic process. Transport. Ion transport. Phosphate ion transport. Anion transport. Response to stress. Cell communication. Signal transduction. Metabolic process…	phoB	Protein-containing complex. protein-DNA complex. Phosphorelay signal transduction system. Regulation of transcription, DNA-templated. Transport. Ion transport. Phosphate ion transport. Anion transport. Cell communication. Signal transduction. Regulation of biosynthetic process. Positive regulation of biosynthetic process. Positive regulation of metabolic process. Cellular process. Regulation of g…	https://string-db.org/cgi/link?to=ABF56B1FBEC4E272
AAC23029.1	No	71421.HI_1375	L	Cleaves both 3' and 5' ssDNA extremities of branched DNA structures	-	DUF1524,DUF262,NucS	Functional annotation; Low OG coverage			OG0002167	N0.HOG0002400	30	HI_1375	Nucleic acid binding. Binding. Organic cyclic compound binding. Heterocyclic compound binding. tRNA endonuclease-like domain superfamily. Domain of unknown function DUF5655. Mixed, incl. Cell outer membrane, and Macromolecule modification. Mixed, incl. Cell outer membrane, and Lipopolysaccharide biosynthesis. Mixed, incl. tRNA thio-modification, and Oligoribonuclease	HI_1376	Plasma membrane. Membrane. Integral component of membrane. Intrinsic component of membrane. Cell periphery. Cellular anatomical entity. Transmembrane. Cell membrane. Transmembrane helix. Mixed, incl. Cell outer membrane, and Macromolecule modification. Mixed, incl. Cell outer membrane, and Lipopolysaccharide biosynthesis. Mixed, incl. tRNA thio-modification, and Oligoribonuclease	https://string-db.org/cgi/link?to=D3C33EF900636C4A
AAC23046.1	No	71421.HI_1400	S	metal-dependent phosphoesterases (PHP family)	trpH	DUF3097,PHP	Functional annotation			OG0000914	N0.HOG0001098	147	HI_1400	Extracellular region. External encapsulating structure. Cell periphery. Cellular anatomical entity. S-layer. Nucleobase-containing compound metabolic process. DNA metabolic process. Cellular aromatic compound metabolic process. Nitrogen compound metabolic process. Metabolic process. Cellular process. RNA metabolic process. Cellular nitrogen compound metabolic process. Macromolecule metabolic proc…	rnc	Intracellular. Cytoplasm. Cellular anatomical entity. Nucleobase-containing compound metabolic process. rRNA processing. RNA processing. mRNA processing. tRNA metabolic process. Cellular aromatic compound metabolic process. Nitrogen compound metabolic process. tRNA processing. Metabolic process. Cellular process. Gene expression. Regulation of gene expression. RNA metabolic process. mRNA metaboli…	https://string-db.org/cgi/link?to=BAFCFB21F0CF795F
AAC23051.1	No	71421.HI_1399	S	Band 7 protein	Z012_04210	Band_7,Chalcone_3,DUF237,DUF240,Flot	Functional annotation			OG0001178	N0.HOG0001362	139	HI_1399	Intracellular. Cytoplasm. Cytosol. Chloroplast. Plastid stroma. Plastid. Chloroplast stroma. Organelle. Membrane-bounded organelle. Intracellular organelle. Intracellular membrane-bounded organelle. Cellular anatomical entity. Catalytic activity. Isomerase activity. Intramolecular lyase activity. Chalcone isomerase. Chalcone isomerase-like. Mixed, incl. Cell outer membrane, and Macromolecule modi…	HI_1624	Signal. Protein of unknown function DUF4198. Domain of unknown function (DUF4198). Mixed, incl. Cell outer membrane, and Macromolecule modification. Mixed, incl. Cell outer membrane, and Lipopolysaccharide biosynthesis. Mixed, incl. Cell outer membrane, and Lipopolysaccharide biosynthesis. Mostly uncharacterized, incl. Glycosyltransferase, and TonB-dependent receptor-like. Mixed, incl. Glycosyltr…	https://string-db.org/cgi/link?to=77448A35B2F52168
AAC23055.1	No	71421.HI_1405	S	Uncharacterized protein conserved in bacteria (DUF2213)	VY92_02890	DUF2213	Likely partner of a phage coat protein; Low OG coverage	https://string-db.org/cgi/network?taskId=bsPoLBiNik7f&sessionId=b1qYMb5Ll47i		OG0001985	N0.HOG0002210	32	HI_1405	Uncharacterised conserved protein UCP029215. Uncharacterized protein conserved in bacteria (DUF2213). (2005) Codon usage comparison of novel genes in clinical isolates of Haemophilus influenzae.. Mixed, incl. Cell outer membrane, and Macromolecule modification. Mixed, incl. Cell outer membrane, and Lipopolysaccharide biosynthesis. Mixed, incl. Cell outer membrane, and Lipopolysaccharide biosynthe…	HI_1409	Phage-associated protein HI1409. Anti-CBASS protein Acb1-like. Protein of unknown function (DUF1073). (2005) Codon usage comparison of novel genes in clinical isolates of Haemophilus influenzae.. Mixed, incl. Cell outer membrane, and Macromolecule modification. Mixed, incl. Cell outer membrane, and Lipopolysaccharide biosynthesis. Mixed, incl. Cell outer membrane, and Lipopolysaccharide biosynthe…	https://string-db.org/cgi/link?to=A45DB81708CA88F8
AAC23056.1	No	71421.HI_1406	S	Hypothetical protein (DUF2513)	-	DUF2513	Plausible partner of PFAM: N-6 DNA Methylase; Low OG coverage	https://string-db.org/cgi/network?taskId=btyI6JHmAzIz&sessionId=b1qYMb5Ll47i		OG0002506	N0.HOG0002739	16	HI_1406	Protein of unknown function DUF2513. Hypothetical protein (DUF2513). ABC transporters, and Organic hydroxy compound biosynthetic process. Mixed, incl. Organic hydroxy compound biosynthetic process, and P22AR C-terminal domain. Mixed, incl. P22AR C-terminal domain, and Adhesion of symbiont to host	HI_1405	Uncharacterised conserved protein UCP029215. Uncharacterized protein conserved in bacteria (DUF2213). (2005) Codon usage comparison of novel genes in clinical isolates of Haemophilus influenzae.. Mixed, incl. Cell outer membrane, and Macromolecule modification. Mixed, incl. Cell outer membrane, and Lipopolysaccharide biosynthesis. Mixed, incl. Cell outer membrane, and Lipopolysaccharide biosynthe…	https://string-db.org/cgi/link?to=DC51332BBC78E2F7
AAC23057.1	No	71421.HI_1409	S	Protein of unknown function (DUF1073)	VY92_02905	DUF1073	Likely partner of a phage head morphogenesis protein; Low OG coverage	https://string-db.org/cgi/network?taskId=bbhLM2QDqERY&sessionId=b1qYMb5Ll47i		OG0002004	N0.HOG0002231	33	HI_1409	Phage-associated protein HI1409. Anti-CBASS protein Acb1-like. Protein of unknown function (DUF1073). (2005) Codon usage comparison of novel genes in clinical isolates of Haemophilus influenzae.. Mixed, incl. Cell outer membrane, and Macromolecule modification. Mixed, incl. Cell outer membrane, and Lipopolysaccharide biosynthesis. Mixed, incl. Cell outer membrane, and Lipopolysaccharide biosynthe…	HI_1407	Phosphoribosyltransferase domain. Phage head morphogenesis domain. Phage Mu protein F like protein. (2005) Codon usage comparison of novel genes in clinical isolates of Haemophilus influenzae.. Mixed, incl. Cell outer membrane, and Macromolecule modification. Mixed, incl. Cell outer membrane, and Lipopolysaccharide biosynthesis. Mixed, incl. Cell outer membrane, and Lipopolysaccharide biosynthesi…	https://string-db.org/cgi/link?to=F2C3500CA17FEF18
AAC23068.1	No	71421.HI_1418	K	BRO family, N-terminal domain	-	ANT,Bro-N,ORF6C,P22_AR_C	Functional annotation; Low OG coverage			OG0000043	N0.HOG0000133	91	None	None	None	None	https://string-db.org/cgi/link?to=E1A2BDA48112A17F
AAC23079.1	No	71421.HI_1432	E	The alpha subunit is responsible for the aldol cleavage of indoleglycerol phosphate to indole and glyceraldehyde 3- phosphate	trpA	Trp_syntA	Functional annotation			OG0001179	N0.HOG0001363	139	trpA	Intracellular. Cytoplasm. Cytosol. Cellular anatomical entity. Tryptophan biosynthetic process. Organic acid metabolic process. Cellular amino acid metabolic process. Tryptophan metabolic process. Cellular biogenic amine metabolic process. Indolalkylamine metabolic process. Cellular aromatic compound metabolic process. Nitrogen compound metabolic process. Metabolic process. Cellular amino acid bi…	trpB	Intracellular. Cytoplasm. Cytosol. Cellular anatomical entity. Tryptophan biosynthetic process. Organic acid metabolic process. Cellular amino acid metabolic process. Tryptophan metabolic process. Cellular biogenic amine metabolic process. Indolalkylamine metabolic process. Cellular aromatic compound metabolic process. Nitrogen compound metabolic process. Metabolic process. Cellular amino acid bi…	https://string-db.org/cgi/link?to=CC4EFB59F5F61D5F
AAC23085.1	No	71421.HI_1436	S	yqcC-like domain-containing protein	yqcC	DUF446	Very likely partner of tRNA pseudouridine65 synthase	https://string-db.org/cgi/network?taskId=bt4WScmz8CQV&sessionId=b1qYMb5Ll47i		OG0000779	N0.HOG0000963	149	HI_1436	Cellular process. Biofilm formation. Single-species biofilm formation. Biological process involved in intraspecies interaction between organisms. Aggregation of unicellular organisms. Cell aggregation. Protein of unknown function UCP006257. YqcC-like domain. YqcC-like superfamily. tRNA pseudouridine synthase C. (2015) Structure-based function analysis of putative conserved proteins with isomerase…	truC	Intracellular. Cytoplasm. Cytosol. Cellular anatomical entity. rRNA modification. Enzyme-directed rRNA pseudouridine synthesis. Pseudouridine synthesis. Nucleobase-containing compound metabolic process. rRNA processing. RNA processing. tRNA metabolic process. Cellular aromatic compound metabolic process. Nitrogen compound metabolic process. tRNA processing. Metabolic process. RNA modification. Ce…	https://string-db.org/cgi/link?to=59B1A956F39A79EF
AAC23108.1	No	71421.HI_1462	M	Belongs to the outer membrane factor (OMF) (TC 1.B.17) family	cusC	OEP	Functional annotation			OG0000773	N0.HOG0000957	148	HI_1462	Membrane. Integral component of membrane. Intrinsic component of membrane. Protein-containing complex. Pore complex. Membrane protein complex. Cellular anatomical entity. Transport. Cellular process. Localization. Establishment of localization. Transmembrane transport. Transporter activity. Efflux transmembrane transporter activity. Transmembrane transporter activity. Outer membrane efflux protei…	emrA	Plasma membrane. Integral component of plasma membrane. Membrane. Integral component of membrane. Outer membrane-bounded periplasmic space. Cell envelope. Intrinsic component of membrane. Intrinsic component of plasma membrane. Envelope. Periplasmic space. Cell periphery. Cellular anatomical entity. Transport. Response to toxic substance. Cellular process. Response to chemical. Xenobiotic transpo…	https://string-db.org/cgi/link?to=DBC8E4530CCD4708
AAC23112.1	No	71421.HI_1335	O	Acts as a processive, ATP-dependent zinc metallopeptidase for both cytoplasmic and membrane proteins. Plays a role in the quality control of integral membrane proteins	ftsH	AAA,FtsH_ext,Peptidase_M41	Functional annotation			OG0000185	N0.HOG0000365	148	ftsH	Plasma membrane. Membrane. Cell periphery. Cellular anatomical entity. Proteolysis. Nitrogen compound metabolic process. Metabolic process. Catabolic process. Macromolecule catabolic process. Protein metabolic process. Protein catabolic process. Macromolecule metabolic process. Primary metabolic process. Organic substance metabolic process. Organonitrogen compound metabolic process. Organonitroge…	hflK	Cellular anatomical entity. Plasma membrane. Membrane. Integral component of membrane. Intrinsic component of membrane. Cell periphery. Transmembrane. Transmembrane helix. Prohibitin homologues. Band 7 domain. Band 7/SPFH domain superfamily. Stomatin/HflK family. HflK. (2019) Extracellular membrane vesicles in the three domains of life and beyond.. Gene expression, and Protein folding. Protein fo…	https://string-db.org/cgi/link?to=E9CFDFF3F91FCBBF
AAC23122.1	No	71421.HI_1474	E	AAA domain, putative AbiEii toxin, Type IV TA system	-	ABC_tran,TOBE_2	Functional annotation			OG0000077	N0.HOG0000212	148	HI_1474	Plasma membrane. Membrane. Integral component of membrane. Intrinsic component of membrane. Protein-containing complex. ATP-binding cassette (ABC) transporter complex. Cell periphery. ATPase dependent transmembrane transport complex. Membrane protein complex. Plasma membrane protein complex. Cellular anatomical entity. Transmembrane transporter complex. Transporter complex. Nucleotide binding. Bi…	HI_1475	Membrane. Cellular anatomical entity. Transport. Cellular process. Localization. Establishment of localization. Transmembrane transport. Plasma membrane. Integral component of membrane. Intrinsic component of membrane. Cell periphery. Transmembrane. Cell membrane. Transmembrane helix. ABC transporter type 1, transmembrane domain MetI-like. MetI-like superfamily. Binding-protein-dependent transpor…	https://string-db.org/cgi/link?to=74A8E0A32BEA8691
AAC23146.1	No	71421.HI_1495	S	Protein of unknown function (DUF2644)	-	DUF2644	Plausible function in protein-protein interaction or zinc metabolism; Low OG coverage	10.1002/fes3.565		OG0001432	N0.HOG0001634	45	HI_1495	Plasma membrane. Membrane. Integral component of membrane. Intrinsic component of membrane. Cell periphery. Cellular anatomical entity. Transmembrane. Cell membrane. Transmembrane helix. Protein of unknown function DUF2644. Protein of unknown function (DUF2644). Mostly uncharacterized, incl. Lambda repressor-like, DNA-binding domain superfamily, and Phage virion morphogensis protein. Mostly uncha…	HI_1494	Cellular anatomical entity. Peptidoglycan metabolic process. Aminoglycan metabolic process. Aminoglycan catabolic process. Glycosaminoglycan catabolic process. Nitrogen compound metabolic process. Metabolic process. Catabolic process. Macromolecule catabolic process. Peptidoglycan catabolic process. Glycosaminoglycan metabolic process. Macromolecule metabolic process. Organic substance metabolic …	https://string-db.org/cgi/link?to=E5FBBD8EBFB66DD3
AAC23148.1	No	71421.HI_1498	S	Protein of unknown function (DUF2730)	-	DUF2730	Described as a SAR-endolysin; Low OG coverage	10.1128/mbio.00813-22		OG0002287	N0.HOG0002520	22	HI_1498	Membrane. Integral component of membrane. Intrinsic component of membrane. Cellular anatomical entity. Transmembrane. Transmembrane helix. Releasin protein, Bacteriophage Mu. Protein of unknown function (DUF2730). Mostly uncharacterized, incl. Lambda repressor-like, DNA-binding domain superfamily, and Phage virion morphogensis protein. Mostly uncharacterized, incl. Lambda repressor-like, DNA-bind…	HI_1498.1	Protein-containing complex. Ribonuclease R winged-helix domain. Winged helix DNA-binding domain superfamily. Mostly uncharacterized, incl. Lambda repressor-like, DNA-binding domain superfamily, and Phage virion morphogensis protein. Mostly uncharacterized, incl. Lambda repressor-like, DNA-binding domain superfamily, and Phage virion morphogensis protein. Mostly uncharacterized, incl. Lambda repre…	https://string-db.org/cgi/link?to=B433D25A9B3CB656
AAC23149.1	No	71421.HI_1499	S	Protein of unknown function (DUF3486)	-	DUF3486	Likely partner of terminase-like family protein; Low OG coverage		https://string-db.org/cgi/network?taskId=bNKhkzhm5lCg&sessionId=b1qYMb5Ll47i	OG0001941	N0.HOG0002166	33	HI_1499	Bacteriophage Mu, Gp27. Mostly uncharacterized, incl. Lambda repressor-like, DNA-binding domain superfamily, and Phage virion morphogensis protein. Mostly uncharacterized, incl. Lambda repressor-like, DNA-binding domain superfamily, and Phage virion morphogensis protein. Mostly uncharacterized, incl. Lambda repressor-like, DNA-binding domain superfamily, and Protein of unknown function DUF935. Mi…	HI_1500	P-loop containing nucleoside triphosphate hydrolase. Bacteriophage Mu, Probable terminase, large subunit gp28. Mostly uncharacterized, incl. Lambda repressor-like, DNA-binding domain superfamily, and Phage virion morphogensis protein. Mostly uncharacterized, incl. Lambda repressor-like, DNA-binding domain superfamily, and Phage virion morphogensis protein. Mostly uncharacterized, incl. Lambda rep…	https://string-db.org/cgi/link?to=9C37AB4EF7529053
AAC23151.1	No	71421.HI_1501	S	Mu-like prophage protein gp29	-	DUF935	Likely phage protein; Low OG coverage	https://string-db.org/cgi/network?taskId=bWFPiZRHh4fm&sessionId=b1qYMb5Ll47i		OG0001602	N0.HOG0001812	51	HI_1501	Protein of unknown function DUF935. Protein of unknown function (DUF935). (2010) Complete genomic sequence of bacteriophage felix o1.. (2012) Genomic and proteomic characterization of SuMu, a Mu-like bacteriophage infecting Haemophilus parasuis.. Mostly uncharacterized, incl. Lambda repressor-like, DNA-binding domain superfamily, and Phage virion morphogensis protein. Mostly uncharacterized, incl…	HI_1499	Bacteriophage Mu, Gp27. Mostly uncharacterized, incl. Lambda repressor-like, DNA-binding domain superfamily, and Phage virion morphogensis protein. Mostly uncharacterized, incl. Lambda repressor-like, DNA-binding domain superfamily, and Phage virion morphogensis protein. Mostly uncharacterized, incl. Lambda repressor-like, DNA-binding domain superfamily, and Protein of unknown function DUF935. Mi…	https://string-db.org/cgi/link?to=37EB0442C0667C82
AAC23155.1	No	71421.HI_1508	S	Mu-like prophage protein GP36	-	DUF1320	Functional annotation; Low OG coverage			OG0001678	N0.HOG0001896	49	HI_1508	Intracellular. Organelle. Non-membrane-bounded organelle. Intracellular organelle. Intracellular non-membrane-bounded organelle. Cellular anatomical entity. Gas vesicle. Bacteriophage Mu, Gene product J. Mostly uncharacterized, incl. Lambda repressor-like, DNA-binding domain superfamily, and Phage virion morphogensis protein. Mostly uncharacterized, incl. Lambda repressor-like, DNA-binding domain…	HI_1511	Tail sheath protein. Tail sheath protein, C-terminal domain. Tail sheath protein, subtilisin-like domain. Phage tail sheath protein subtilisin-like domain. Phage tail sheath C-terminal domain. Mostly uncharacterized, incl. Lambda repressor-like, DNA-binding domain superfamily, and Phage virion morphogensis protein. Mostly uncharacterized, incl. Lambda repressor-like, DNA-binding domain superfamil…	https://string-db.org/cgi/link?to=C09E4B2E2E28F0CE
AAC23156.1	No	71421.HI_1509	S	Mu-like prophage	-	DUF1834	Functional annotation; Low OG coverage			OG0003093	N0.HOG0003326	7	HI_1509	Bacteriophage Mu, Gp37. Mostly uncharacterized, incl. Lambda repressor-like, DNA-binding domain superfamily, and Phage virion morphogensis protein. Mostly uncharacterized, incl. Lambda repressor-like, DNA-binding domain superfamily, and Phage virion morphogensis protein. Mostly uncharacterized, incl. Lambda repressor-like, DNA-binding domain superfamily, and Protein of unknown function DUF935. Mo…	HI_1508	Intracellular. Organelle. Non-membrane-bounded organelle. Intracellular organelle. Intracellular non-membrane-bounded organelle. Cellular anatomical entity. Gas vesicle. Bacteriophage Mu, Gene product J. Mostly uncharacterized, incl. Lambda repressor-like, DNA-binding domain superfamily, and Phage virion morphogensis protein. Mostly uncharacterized, incl. Lambda repressor-like, DNA-binding domain…	https://string-db.org/cgi/link?to=49CE1E19518F4FE2
AAC23157.1	No	71421.HI_1510	S	Protein of unknown function (DUF2635)	-	DUF2635	Functional annotation; Low OG coverage			OG0003094	N0.HOG0003327	7	HI_1510	Protein of unknown function DUF2635. Protein of unknown function (DUF2635). Mostly uncharacterized, incl. Lambda repressor-like, DNA-binding domain superfamily, and Phage virion morphogensis protein. Mostly uncharacterized, incl. Lambda repressor-like, DNA-binding domain superfamily, and Phage virion morphogensis protein. Mostly uncharacterized, incl. Lambda repressor-like, DNA-binding domain sup…	HI_1511	Tail sheath protein. Tail sheath protein, C-terminal domain. Tail sheath protein, subtilisin-like domain. Phage tail sheath protein subtilisin-like domain. Phage tail sheath C-terminal domain. Mostly uncharacterized, incl. Lambda repressor-like, DNA-binding domain superfamily, and Phage virion morphogensis protein. Mostly uncharacterized, incl. Lambda repressor-like, DNA-binding domain superfamil…	https://string-db.org/cgi/link?to=06A9B14D1453B783
AAC23170.1	No	71421.HI_1521	S	Uncharacterised protein conserved in bacteria (DUF2313)	gp48	DUF2313	Related to prophage proteins; Low OG coverage	https://www.ncbi.nlm.nih.gov/gene/945707		OG0002158	N0.HOG0002391	27	HI_1521	Bacteriophage Mu-like, Gp48. Mostly uncharacterized, incl. Lambda repressor-like, DNA-binding domain superfamily, and Phage virion morphogensis protein. Mostly uncharacterized, incl. Lambda repressor-like, DNA-binding domain superfamily, and Phage virion morphogensis protein. Mostly uncharacterized, incl. Lambda repressor-like, DNA-binding domain superfamily, and Protein of unknown function DUF93…	HI_1518	Phage baseplate assembly protein V/Gp45. Phage-associated protein Gp45. Bacteriophage Mu Gp45 spike protein. Mostly uncharacterized, incl. Lambda repressor-like, DNA-binding domain superfamily, and Phage virion morphogensis protein. Mostly uncharacterized, incl. Lambda repressor-like, DNA-binding domain superfamily, and Phage virion morphogensis protein. Mostly uncharacterized, incl. Lambda repre…	https://string-db.org/cgi/link?to=B1F11AA1615A6C5A
AAC23191.1	No	71421.HI_1541	OU	signal peptide peptidase	sppA	Peptidase_S49	Functional annotation			OG0000429	N0.HOG0000613	147	sppA	Plasma membrane. Membrane. Cell periphery. Cellular anatomical entity. Signal peptide processing. Proteolysis. Peptide metabolic process. Nitrogen compound metabolic process. Metabolic process. Cellular process. Gene expression. Protein processing. Protein metabolic process. Cellular nitrogen compound metabolic process. Macromolecule metabolic process. Cellular amide metabolic process. Cellular m…	HI_1542	Intracellular. Cytoplasm. Cytosol. Cellular anatomical entity. Catalytic activity. Oxidoreductase activity. Flavoprotein. FMN. NAD. NADP. Oxidoreductase. Nitroreductase-like. Nitroreductase. Putative NAD(P)H nitroreductase YdjA-like. Nitroreductase family. Mixed, incl. Biotin metabolism, and Methyltransferase domain. Mixed, incl. Peptidase S49, and Nitroreductase	https://string-db.org/cgi/link?to=C0CE45161D98E27E
AAC23210.1	No	71421.HI_1552	S	Protein of unknown function (DUF452)	VY92_05405	DUF452	Likely partner of biotin biosynthesis protein BioC; Low OG coverage	https://string-db.org/cgi/network?taskId=bBAAp30XV9Zs&sessionId=b1qYMb5Ll47i		OG0001414	N0.HOG0001616	97	HI_1552	Pimeloyl-ACP methyl esterase BioG. Protein of unknown function (DUF452). (2019) Molecular Basis of BioJ, a Unique Gatekeeper in Bacterial Biotin Synthesis.. Mixed, incl. Biotin metabolism, and Methyltransferase domain. Mixed, incl. Biotin metabolism, and Methyltransferase domain. Mixed, incl. Biotin biosynthesis, and Methyltransferase domain. Biotin biosynthesis	bioC	Organic acid metabolic process. Vitamin metabolic process. Water-soluble vitamin metabolic process. Biotin metabolic process. Sulfur compound metabolic process. Nitrogen compound metabolic process. Metabolic process. Biosynthetic process. Biotin biosynthetic process. Vitamin biosynthetic process. Cellular process. Organic acid biosynthetic process. Heterocycle biosynthetic process. Carboxylic aci…	https://string-db.org/cgi/link?to=414CC528097B27FB
AAC23211.1	No	71421.HI_1560	S	RDD family	-	DUF4339,RDD	Likely partner of methyltransferase; Low OG coverage	https://string-db.org/cgi/network?taskId=btACeDkqN6E8&sessionId=b1qYMb5Ll47i		OG0001808	N0.HOG0002030	47	HI_1560	Intracellular. Cellular anatomical entity. Plasma membrane. Membrane. Integral component of membrane. Intrinsic component of membrane. Cell periphery. Transmembrane. Cell membrane. Transmembrane helix. RDD. RDD family. Mixed, incl. Biotin metabolism, and Methyltransferase domain. Mixed, incl. Biotin metabolism, and Methyltransferase domain. Mixed, incl. Biotin biosynthesis, and Methyltransferase …	HI_1558	Tetratricopeptide-like helical domain superfamily. Protein SirB1, N-terminal. Transglutaminase-like superfamily. Tetratricopeptide repeat. Mixed, incl. Biotin metabolism, and Methyltransferase domain. Mixed, incl. Biotin metabolism, and Methyltransferase domain. Mixed, incl. Biotin biosynthesis, and Methyltransferase domain. Mixed, incl. Methyltransferase domain, and Translation release factor ac…	https://string-db.org/cgi/link?to=CE8BFF8345A4A173
AAC23213.1	No	71421.HI_1565	P	TonB-dependent Receptor Plug Domain	hasR	CarbopepD_reg_2,CarboxypepD_reg,Plug,TonB_dep_Rec	Functional annotation			OG0000006	N0.HOG0000023	146	HI_1565	Cell outer membrane. Membrane. Outer membrane. External encapsulating structure. Cell envelope. Intrinsic component of membrane. Intrinsic component of cell outer membrane. Envelope. Cell periphery. Cellular anatomical entity. PT repeat. TonB-dependent Receptor Plug Domain. (2007) Transcriptional profiling of Actinobacillus pleuropneumoniae under iron-restricted conditions.. (2010) Serine proteas…	HI_1567	Cell outer membrane. Membrane. Outer membrane. External encapsulating structure. Cell envelope. Intrinsic component of membrane. Intrinsic component of cell outer membrane. Envelope. Cell periphery. Cellular anatomical entity. Transition metal ion transport. Transport. Ion transport. Cation transport. Iron ion transport. Cellular process. Siderophore transport. Metal ion transport. Ion transmembr…	https://string-db.org/cgi/link?to=9DC800B225CC788C
AAC23214.1	No	71421.HI_1567	P	Acts as a receptor for hemoglobin or the hemoglobin haptoglobin complex of the human host and is required for heme uptake	hupA	CarbopepD_reg_2,CarboxypepD_reg,Plug,TonB_dep_Rec	Functional annotation; Low OG coverage			Orphan Gene?	None	NA	HI_1567	Cell outer membrane. Membrane. Outer membrane. External encapsulating structure. Cell envelope. Intrinsic component of membrane. Intrinsic component of cell outer membrane. Envelope. Cell periphery. Cellular anatomical entity. Transition metal ion transport. Transport. Ion transport. Cation transport. Iron ion transport. Cellular process. Siderophore transport. Metal ion transport. Ion transmembr…	HI_1565	Cell outer membrane. Membrane. Outer membrane. External encapsulating structure. Cell envelope. Intrinsic component of membrane. Intrinsic component of cell outer membrane. Envelope. Cell periphery. Cellular anatomical entity. PT repeat. TonB-dependent Receptor Plug Domain. (2007) Transcriptional profiling of Actinobacillus pleuropneumoniae under iron-restricted conditions.. (2010) Serine proteas…	https://string-db.org/cgi/link?to=B7C2BCCD5367CA41
AAC23228.1	No	71421.HI_1579	M	Outer membrane lipoprotein	slyB	Rick_17kDa_Anti	Functional annotation			OG0001170	N0.HOG0001354	141	pcp	Cell outer membrane. Membrane. Outer membrane. External encapsulating structure. Cell envelope. Envelope. Cell periphery. Cellular anatomical entity. Lipoprotein. Palmitate. Signal. Glycine zipper 2TM domain. (1990) Antigenic conservation of the 15,000-dalton outer membrane lipoprotein PCP of Haemophilus influenzae and biologic activity of anti-PCP antisera.. (2012) Molecular structure and peptid…	arfA	Translation. Translational elongation. Regulation of translation. Peptide metabolic process. Nitrogen compound metabolic process. Metabolic process. Biosynthetic process. Macromolecule biosynthetic process. Regulation of biosynthetic process. Cellular process. Gene expression. Regulation of gene expression. Regulation of macromolecule biosynthetic process. Post-transcriptional regulation of gene …	https://string-db.org/cgi/link?to=2B651E617DC410E0
AAC23239.1	No	71421.HI_1591	M	Participates in the translocation of lipoproteins from the inner membrane to the outer membrane. Only forms a complex with a lipoprotein if the residue after the N-terminal Cys is not an aspartate (The Asp acts as a targeting signal to indicate that the lipoprotein should stay in the inner membrane)	lolA	LolA	Functional annotation			OG0001045	N0.HOG0001229	146	lolA	Periplasmic space. Cellular anatomical entity. Transport. Protein localization. Cellular process. Protein transport. Macromolecule localization. Lipoprotein transport. Lipoprotein localization. Lipoprotein localization to membrane. Lipoprotein localization to outer membrane. Establishment of protein localization. Localization. Establishment of localization. Cellular localization. Localization wit…	lolD	Plasma membrane. Membrane. Protein-containing complex. Cell periphery. Membrane protein complex. Plasma membrane protein complex. Cellular anatomical entity. Transport. Protein localization. Cellular process. Protein transport. Macromolecule localization. Lipoprotein transport. Lipoprotein localization. Lipoprotein localization to membrane. Lipoprotein localization to outer membrane. Establishmen…	https://string-db.org/cgi/link?to=4F124C53FA8F051D
AAC23251.1	No	71421.HI_1607	M	Plays a critical role in the incorporation of lipoproteins in the outer membrane after they are released by the LolA protein	lolB	LolB	Functional annotation			OG0000921	N0.HOG0001105	146	lolB	Cell outer membrane. Membrane. Outer membrane. External encapsulating structure. Cell envelope. Envelope. Cell periphery. Cellular anatomical entity. Transport. Protein localization. Cellular process. Protein transport. Macromolecule localization. Lipoprotein localization. Lipoprotein localization to membrane. Lipoprotein localization to outer membrane. Establishment of protein localization. Loca…	lolA	Periplasmic space. Cellular anatomical entity. Transport. Protein localization. Cellular process. Protein transport. Macromolecule localization. Lipoprotein transport. Lipoprotein localization. Lipoprotein localization to membrane. Lipoprotein localization to outer membrane. Establishment of protein localization. Localization. Establishment of localization. Cellular localization. Localization wit…	https://string-db.org/cgi/link?to=C0E78E521664B754
AAC23262.1	No	71421.HI_1614	E	aminopeptidase N	pepN	DUF3458,DUF3458_C,Peptidase_M1	Functional annotation			OG0000793	N0.HOG0000977	147	pepN	Plasma membrane. Membrane. Cell periphery. Cellular anatomical entity. Proteolysis. Nitrogen compound metabolic process. Metabolic process. Protein metabolic process. Macromolecule metabolic process. Primary metabolic process. Organic substance metabolic process. Organonitrogen compound metabolic process. Catalytic activity. Aminopeptidase activity. Binding. Peptidase activity. Metallopeptidase a…	pepA	Intracellular. Cytoplasm. Cellular anatomical entity. Proteolysis. Nitrogen compound metabolic process. Metabolic process. Protein metabolic process. Macromolecule metabolic process. Primary metabolic process. Organic substance metabolic process. Organonitrogen compound metabolic process. Intracellular anatomical structure. Catalytic activity. Aminopeptidase activity. Binding. Peptidase activity.…	https://string-db.org/cgi/link?to=8522553B95A97AE4
AAC23275.1	No	71421.HI_1628	S	Cytochrome D ubiquinol oxidase, subunit	yhcB	DUF1043	Functional annotation			OG0000993	N0.HOG0001177	145	HI_1628	Membrane. Cellular anatomical entity. Plasma membrane. Cell periphery. Protein of unknown function DUF1043. Protein of unknown function (DUF1043). Mixed, incl. Cell division, and Membrane. Mixed, incl. Cell division, and Envelope. Mixed, incl. Cell division, and Envelope. Mixed, incl. Cell division, and Macromolecule localization. Mixed, incl. Macromolecule localization, and Regulation of RNA met…	zapB	Intracellular. Cytoplasm. Cellular anatomical entity. Reproduction. Cytokinesis. Division septum assembly. Cell cycle. Cellular process. Cellular component organization. Asexual reproduction. Cell cycle process. Reproductive process. Cellular component assembly. Reproduction of a single-celled organism. Cytokinetic process. FtsZ-dependent cytokinesis. Cellular component biogenesis. Cell division.…	https://string-db.org/cgi/link?to=9AC7ABD08DCC9830
AAC23282.1	No	71421.HI_1637	S	YcjX-like family, DUF463	ycjX	DUF463	Functional annotation			OG0001047	N0.HOG0001231	144	HI_1637	Nucleotide binding. Binding. ATP binding. Purine nucleotide binding. Adenyl nucleotide binding. Ribonucleotide binding. Purine ribonucleotide binding. Adenyl ribonucleotide binding. Purine ribonucleoside triphosphate binding. Small molecule binding. Ion binding. Anion binding. Organic cyclic compound binding. Carbohydrate derivative binding. Nucleoside phosphate binding. Heterocyclic compound bin…	HI_0043	Plasma membrane. Membrane. Cell periphery. Cellular anatomical entity. Integral component of membrane. Intrinsic component of membrane. Transmembrane. Cell inner membrane. Cell membrane. Transmembrane helix. Uncharacterised protein family UPF0283. Protein of unknown function DUF697. Domain of unknown function (DUF697). Mixed, incl. Fucose metabolism, and Carbohydrate metabolism. Mostly uncharacte…	https://string-db.org/cgi/link?to=4507142F59862C4C
AAC23283.1	No	71421.HI_1631	S	Protein of unknown function (DUF2726)	-	DUF2726	Nuclear protein; Low OG coverage	10.3329/bjm.v31i1.28466		OG0002069	N0.HOG0002298	31	HI_1631	Signal. Domain of unknown function DUF2726. Protein of unknown function (DUF2726). (2006) Non-canonical CRP sites control competence regulons in Escherichia coli and many other gamma-proteobacteria.. (2010) A genomic perspective on the potential of Actinobacillus succinogenes for industrial succinate production.. (2013) The availability of purine nucleotides regulates natural competence by contro…	HI_0660	Toxin HigB-like. Phage derived protein Gp49-like (DUF891). (2006) Non-canonical CRP sites control competence regulons in Escherichia coli and many other gamma-proteobacteria.. (2010) A genomic perspective on the potential of Actinobacillus succinogenes for industrial succinate production.. (2018) Basic Characterization of Natural Transformation in a Highly Transformable Haemophilus parasuis Strai…	https://string-db.org/cgi/link?to=6E4860228D5C9FBC
AAC23297.1	No	71421.HI_1652	M	NlpC/P60 family	spr	NLPC_P60	Functional annotation			OG0000080	N0.HOG0000215	148	nlpC	Cellular anatomical entity. Proteolysis. Nitrogen compound metabolic process. Metabolic process. Protein metabolic process. Macromolecule metabolic process. Primary metabolic process. Organic substance metabolic process. Organonitrogen compound metabolic process. Plasma membrane. Membrane. Cell periphery. Catalytic activity. Peptidase activity. Cysteine-type peptidase activity. Hydrolase activity…	amiB	Cellular anatomical entity. Peptidoglycan metabolic process. Aminoglycan metabolic process. Aminoglycan catabolic process. Glycosaminoglycan catabolic process. Nitrogen compound metabolic process. Metabolic process. Catabolic process. Macromolecule catabolic process. Peptidoglycan catabolic process. Cellular process. Cellular component organization. Glycosaminoglycan metabolic process. Macromolec…	https://string-db.org/cgi/link?to=5439C61E898448EE
AAC23299.1	No	71421.HI_1655	M	Regulator of peptidoglycan synthesis that is essential for the function of penicillin-binding protein 1A (PBP1a)	lpoA	LppC	Functional annotation			OG0000924	N0.HOG0001108	146	lpoA	Cell outer membrane. Membrane. Outer membrane. External encapsulating structure. Cell envelope. Periplasmic side of cell outer membrane. Envelope. Cell periphery. Side of membrane. Cellular anatomical entity. Peptidoglycan metabolic process. Aminoglycan metabolic process. Aminoglycan biosynthetic process. Glycosaminoglycan biosynthetic process. Nitrogen compound metabolic process. Metabolic proce…	mrcA	Cell wall. External encapsulating structure. Cell periphery. Cellular anatomical entity. Peptidoglycan metabolic process. Aminoglycan metabolic process. Aminoglycan biosynthetic process. Glycosaminoglycan biosynthetic process. Proteolysis. Nitrogen compound metabolic process. Metabolic process. Regulation of cell shape. Biosynthetic process. Macromolecule biosynthetic process. Peptidoglycan biosy…	https://string-db.org/cgi/link?to=51DE0FEE4A4C12C6
AAC23302.1	No	71421.HI_1658	S	21 kDa hemolysin of Pasteurellaceae UniRef RepID HLY2_ACTPL	yraP	BON	Functional annotation			OG0000332	N0.HOG0000516	149	HI_1658	Cell envelope. Envelope. Cellular anatomical entity. Response to stress. Response to osmotic stress. Response to abiotic stimulus. Response to stimulus. Outer membrane-bounded periplasmic space. Periplasmic space. Periplasm. Repeat. Signal. Bacterial OsmY and nodulation domain. BON domain. Transport-associated and nodulation domain, bacteria. (2019) Suppression of Alternative Lipooligosaccharide …	HI_1657	Intracellular. Protein-containing complex. Cellular anatomical entity. Metabolic process. Organic substance metabolic process. Carbohydrate derivative metabolic process. Binding. Carbohydrate derivative binding. SIS domain. GmhA/DiaA. SIS domain superfamily. (2015) Structure-based function analysis of putative conserved proteins with isomerase activity from Haemophilus influenzae.. Mixed, incl. L…	https://string-db.org/cgi/link?to=EA9C9C614B667CC8
AAC23314.1	No	71421.HI_1668	M	Belongs to the peptidase S41A family	prc	BAGE,DUF3340,PDZ,Peptidase_S41	Functional annotation			OG0000927	N0.HOG0001111	146	prc	Plasma membrane. Membrane. Cell periphery. Cellular anatomical entity. Proteolysis. Nitrogen compound metabolic process. Cell communication. Signal transduction. Metabolic process. Cellular process. Protein metabolic process. Signaling. Macromolecule metabolic process. Primary metabolic process. Regulation of biological process. Regulation of cellular process. Response to stimulus. Cellular respo…	nlpI	Plasma membrane. Membrane. Cell periphery. Cellular anatomical entity. Cell cycle. Cellular process. Viral process. Viral life cycle. Virion attachment to host cell. Biological process involved in symbiotic interaction. Adhesion of symbiont to host. Biological process involved in interspecies interaction between organisms. Adhesion of symbiont to host cell. Receptor-mediated virion attachment to …	https://string-db.org/cgi/link?to=8A19B0A3609BAC41
AAC23320.1	No	1028805.GGC_0287	H	Catalyzes the conversion of (8S)-3',8-cyclo-7,8- dihydroguanosine 5'-triphosphate to cyclic pyranopterin monophosphate (cPMP)	moaC	MoaC	Functional annotation			OG0000798	N0.HOG0000982	148	moaC	Protein-containing complex. Mo-molybdopterin cofactor biosynthetic process. Phosphorus metabolic process. Phosphate-containing compound metabolic process. Nitrogen compound metabolic process. Metabolic process. Biosynthetic process. Cellular process. Heterocycle biosynthetic process. Protein metabolic process. Organophosphate metabolic process. Mo-molybdopterin cofactor metabolic process. Macromo…	moaA	Protein-containing complex. Molybdopterin synthase complex. Mo-molybdopterin cofactor biosynthetic process. Phosphorus metabolic process. Phosphate-containing compound metabolic process. Nitrogen compound metabolic process. Metabolic process. Biosynthetic process. Cellular process. Heterocycle biosynthetic process. Protein metabolic process. Organophosphate metabolic process. Mo-molybdopterin cof…	https://string-db.org/cgi/link?to=121C138D2F812DF5
AAC23331.1	No	71421.HI_1685	C	Part of a membrane complex involved in electron transport	rnfC	Complex1_51K,Fer4_10,Fer4_7,Fer4_8,RnfC_N,SLBB	Functional annotation			OG0000799	N0.HOG0000983	146	rnfC	Intracellular. Organelle. Non-membrane-bounded organelle. Intracellular organelle. Intracellular non-membrane-bounded organelle. Cellular anatomical entity. Generation of precursor metabolites and energy. Metabolic process. Cellular process. Electron transport chain. Cellular metabolic process. Plasma membrane. Membrane. Cell periphery. Catalytic activity. Binding. Electron transfer activity. Oxi…	rnfD	Membrane. Cellular anatomical entity. Generation of precursor metabolites and energy. Transport. Metabolic process. Cellular process. Electron transport chain. Cellular metabolic process. Localization. Establishment of localization. Transmembrane transport. Plasma membrane. Integral component of membrane. Intrinsic component of membrane. Cell periphery. Electron transport. Flavoprotein. FMN. Phos…	https://string-db.org/cgi/link?to=110897FF8178E66C
AAC23333.1	No	71421.HI_1687	C	Part of a membrane complex involved in electron transport	rnfG	FMN_bind	Functional annotation			OG0000435	N0.HOG0000619	149	rnfG	Cell outer membrane. Membrane. Outer membrane. External encapsulating structure. Cell envelope. Envelope. Cell periphery. Cellular anatomical entity. Generation of precursor metabolites and energy. Metabolic process. Cellular process. Electron transport chain. Cellular metabolic process. Plasma membrane. Integral component of membrane. Intrinsic component of membrane. Nucleotide binding. Catalyti…	rnfD	Membrane. Cellular anatomical entity. Generation of precursor metabolites and energy. Transport. Metabolic process. Cellular process. Electron transport chain. Cellular metabolic process. Localization. Establishment of localization. Transmembrane transport. Plasma membrane. Integral component of membrane. Intrinsic component of membrane. Cell periphery. Electron transport. Flavoprotein. FMN. Phos…	https://string-db.org/cgi/link?to=410065D759A4AA66
AAC23342.1	No	71421.HI_1696	S	glycosyl transferase family 2	tagX	DUF3880,Glycos_transf_2,Methyltransf_23	Functional annotation			OG0000017	N0.HOG0000066	143	HI_1696	Membrane. Cellular anatomical entity. Catalytic activity. Transferase activity. Glycosyltransferase activity. Glycosyltransferase. Transferase. Glycosyltransferase 2-like. Nucleotide-diphospho-sugar transferases. Glycosyltransferase like family 2. Mixed, incl. Cell outer membrane, and Macromolecule modification. Mixed, incl. Cell outer membrane, and Lipopolysaccharide biosynthesis. Mixed, incl. C…	HI_1698	Cellular anatomical entity. Membrane. Integral component of membrane. Intrinsic component of membrane. Catalytic activity. Transferase activity. Glycosyltransferase activity. Glycosyltransferase. Transferase. Transmembrane. Transmembrane helix. Glycosyl transferase, family 1. Glycosyltransferase subfamily 4-like, N-terminal domain. Glycosyl transferases group 1. Glycosyl transferase 4-like. Mixed…	https://string-db.org/cgi/link?to=21EFE4CE4492B8EE
AAC23347.1	No	71421.HI_1701	S	Molybdate ABC transporter permease protein of Pasteurellaceae UniRef RepID C6ANN6_AGGAN	Z012_07930	DUF218	Functional annotation			OG0000169	N0.HOG0000348	146	HI_1701	Plasma membrane. Membrane. Cell periphery. Cellular anatomical entity. Peptidoglycan metabolic process. Aminoglycan metabolic process. Nitrogen compound metabolic process. Metabolic process. Peptidoglycan-based cell wall biogenesis. Cellular process. Glycosaminoglycan metabolic process. Cell wall biogenesis. Gram-negative-bacterium-type cell wall biogenesis. Macromolecule metabolic process. Cellu…	HI_1697	Intracellular. Cytoplasm. Cellular anatomical entity. Polysaccharide biosynthetic process. Carbohydrate metabolic process. Polysaccharide metabolic process. Lipid metabolic process. Metabolic process. Lipid biosynthetic process. Lipopolysaccharide metabolic process. Biosynthetic process. Macromolecule biosynthetic process. Lipopolysaccharide biosynthetic process. Cellular process. Carbohydrate bi…	https://string-db.org/cgi/link?to=C6116A39179DEBE8
AAC23348.1	No	71421.HI_1702	E	Catalyzes the transfer of a methyl group from 5- methyltetrahydrofolate to homocysteine resulting in methionine formation	metE	Meth_synt_1,Meth_synt_2	Functional annotation			OG0000177	N0.HOG0000357	139	metE	Intracellular. Cytoplasm. Cytosol. Cellular anatomical entity. Sulfur amino acid metabolic process. Sulfur amino acid biosynthetic process. Organic acid metabolic process. Cellular amino acid metabolic process. Methionine metabolic process. Sulfur compound metabolic process. Nitrogen compound metabolic process. Metabolic process. Cellular amino acid biosynthetic process. Biosynthetic process. Asp…	metK	Intracellular. Cytoplasm. Cytosol. Cellular anatomical entity. S-adenosylmethionine biosynthetic process. One-carbon metabolic process. Sulfur compound metabolic process. Metabolic process. Biosynthetic process. Cellular process. Cellular metabolic process. Cellular biosynthetic process. Sulfur compound biosynthetic process. Small molecule metabolic process. S-adenosylmethionine metabolic process…	https://string-db.org/cgi/link?to=19E509CFCB9AD713
AAC23351.1	No	71421.HI_1705	E	Presumably involved in the processing and regular turnover of intracellular proteins. Catalyzes the removal of unsubstituted N-terminal amino acids from various peptides	pepA	Peptidase_M17,Peptidase_M17_N	Functional annotation			OG0000211	N0.HOG0000392	148	pepA	Intracellular. Cytoplasm. Cellular anatomical entity. Proteolysis. Nitrogen compound metabolic process. Metabolic process. Protein metabolic process. Macromolecule metabolic process. Primary metabolic process. Organic substance metabolic process. Organonitrogen compound metabolic process. Intracellular anatomical structure. Catalytic activity. Aminopeptidase activity. Binding. Peptidase activity.…	pepN	Plasma membrane. Membrane. Cell periphery. Cellular anatomical entity. Proteolysis. Nitrogen compound metabolic process. Metabolic process. Protein metabolic process. Macromolecule metabolic process. Primary metabolic process. Organic substance metabolic process. Organonitrogen compound metabolic process. Catalytic activity. Aminopeptidase activity. Binding. Peptidase activity. Metallopeptidase a…	https://string-db.org/cgi/link?to=021C085DA4650E19
AAC23362.1	No	71421.HI_1719	O	Modifies, by uridylylation and deuridylylation, the PII regulatory proteins (GlnB and homologs), in response to the nitrogen status of the cell that GlnD senses through the glutamine level. Under low glutamine levels, catalyzes the conversion of the PII proteins and UTP to PII-UMP and PPi, while under higher glutamine levels, GlnD hydrolyzes PII-UMP to PII and UMP (deuridylylation). Thus, control…	glnD	ACT,DUF294,GlnD_UR_UTase,GlnE,HD,NTP_transf_2	Functional annotation			OG0000623	N0.HOG0000807	143	glnD	Nitrogen compound metabolic process. Regulation of nitrogen utilization. Metabolic process. Regulation of biological process. Biological regulation. Catalytic activity. Phosphoric diester hydrolase activity. [protein-PII] uridylyltransferase activity. Transferase activity. Transferase activity, transferring phosphorus-containing groups. Nucleotidyltransferase activity. Hydrolase activity. Hydrola…	glnB	Intracellular. Cytoplasm. Cytosol. Cellular anatomical entity. Regulation of nitrogen utilization. Regulation of biological process. Regulation of catalytic activity. Biological regulation. Regulation of molecular function. Intracellular anatomical structure. Nucleotide binding. Binding. ATP binding. Purine nucleotide binding. Enzyme regulator activity. Adenyl nucleotide binding. Ribonucleotide b…	https://string-db.org/cgi/link?to=E1E1A602B34B02D2
AAC23368.1	No	71421.HI_1722	E	Methionine aminopeptidase	map	Peptidase_M24	Functional annotation			OG0000336	N0.HOG0000520	149	map	Intracellular. Cytoplasm. Cytosol. Cellular anatomical entity. Proteolysis. Nitrogen compound metabolic process. Metabolic process. Protein metabolic process. Protein modification process. Macromolecule metabolic process. Macromolecule modification. Primary metabolic process. Protein initiator methionine removal. Organic substance metabolic process. Organonitrogen compound metabolic process. Intr…	rplR	Intracellular. Cytoplasm. Cytosol. Ribosome. Large ribosomal subunit. Cytosolic large ribosomal subunit. Cytosolic ribosome. Protein-containing complex. Organelle. Non-membrane-bounded organelle. Intracellular organelle. Intracellular non-membrane-bounded organelle. Ribosomal subunit. Cellular anatomical entity. Ribonucleoprotein complex. Translation. Peptide metabolic process. Nitrogen compound …	https://string-db.org/cgi/link?to=1755013DE3420B5F

## Sheet: OD genomes
Species	NCBI genome accession	Apl-USS	Hin-USS	Total USS
Aggregatibacter sp oral taxon 513 strain W11186 chromosome	GCF_018128305.1	15.98	897.05	913.03
Aggregatibacter sp Marseille-P9115 chromosome contig00001	GCF_920939465.1	17.38	881.59	898.97
Aggregatibacter segnis ATCC 33393 strain NCTC 10977 chromosome 1	GCF_900476035.1	18.29	877.48	895.77
Aggregatibacter actinomycetemcomitans strain 31S chromosome	GCF_023517815.1	20.45	837.09	857.54
Haemophilus influenzae strain P650-8603 chromosome	GCF_003425465.1	29.99	818.01	848.01
Haemophilus influenzae strain CHBN-III-8 isolate 10H15 chromosome	GCF_019703715.1	28.47	816.71	845.18
Haemophilus influenzae strain P672-7661 chromosome	GCF_003425625.1	29.46	814.92	844.38
Haemophilus influenzae strain M21384 chromosome	GCF_003351425.1	29.16	812.76	841.93
Haemophilus influenzae strain GA81666 chromosome	GCF_044096575.1	27.73	812.29	840.03
Haemophilus influenzae strain FDAARGOS 1479 chromosome	GCF_019930705.1	31.54	808.37	839.9
Haemophilus influenzae strain NCTC11426 chromosome 1	GCF_900475755.1	30.53	806.77	837.29
Haemophilus influenzae Rd KW20 chromosome	GCA_000027305.1	30.6	803.76	834.36
Haemophilus influenzae strain M21460 chromosome	GCF_003351445.1	28.49	804.75	833.25
Aggregatibacter sp 2125159857 chromosome	GCF_017798005.1	22.51	809.7	832.2
Haemophilus influenzae strain CHBN-II-8 isolate 10H27 chromosome	GCF_019703545.1	26.28	804.19	830.47
Haemophilus influenzae strain CHBN-III-7 isolate 15H01 chromosome	GCF_019703695.1	28.77	801.3	830.07
Haemophilus influenzae strain NCTC12699 chromosome 1	GCF_900635805.1	27.13	799.49	826.62
Aggregatibacter aphrophilus strain W10433 chromosome	GCF_001262035.1	18.64	806.82	825.45
Haemophilus influenzae strain CHBN-IV-1 isolate 13H36 chromosome	GCF_019703735.1	26.56	798.88	825.44
Haemophilus influenzae strain CHBN-III-6 isolate 13H31 chromosome	GCF_019703675.1	31.31	792.25	823.56
Haemophilus influenzae R2866	GCF_000165525.1	27.43	795.42	822.85
Haemophilus influenzae strain P665-7858 chromosome	GCF_003425645.1	25.68	797.11	822.79
Haemophilus influenzae strain PittGG chromosome	GCF_008831525.1	28.08	794.24	822.32
Haemophilus influenzae strain CHBN-III-2 isolate 13H39 chromosome	GCF_019703595.1	30.29	789.67	819.96
Aggregatibacter aphrophilus NJ8700 chromosome	GCF_001188835.1	15.99	803.2	819.19
Haemophilus influenzae strain M25267 chromosome	GCF_003352345.1	27.68	784.42	812.1
Aggregatibacter aphrophilus strain NCTC11096 chromosome 1	GCF_900478265.1	16.15	795.75	811.9
Haemophilus influenzae strain 2018S05-172 chromosome	GCA_038431875.1	24.91	786.18	811.09
Aggregatibacter actinomycetemcomitans strain CU1000N chromosome	GCF_020809485.1	18.87	790.04	808.91
Haemophilus haemolyticus strain 2019-19 chromosome	GCF_019973675.1	24.27	784.04	808.31
Haemophilus influenzae biotype aegyptius strain HE15 F3028	GCF_008586825.1	26.7	777.34	804.04
Aggregatibacter actinomycetemcomitans strain HK 907 chromosome	GCA_008086365.1	18.13	782.74	800.87
Haemophilus influenzae strain 2016N21-284 chromosome	GCA_038431805.1	26.67	772.31	798.97
Haemophilus aegyptius strain NCTC8502 chromosome 1	GCF_900475885.1	26.59	766.08	792.67
Haemophilus influenzae strain NRCH180136 chromosome	GCA_029623735.1	28.62	763.8	792.42
Haemophilus haemolyticus strain M28486 chromosome	GCF_003351625.1	20.85	767.6	788.45
Pasteurella aerogenes strain NCTC13378 genome assembly chromosome 1	GCF_900637275.1	31.45	756.16	787.61
Haemophilus influenzae strain NCTC11931 chromosome 1	GCF_900475535.1	29.35	755.38	784.73
Haemophilus haemolyticus strain M19346 chromosome	GCF_003352385.1	23.82	757.2	781.02
Haemophilus haemolyticus strain NCTC10839 chromosome 1	GCF_900477945.1	22.74	753.63	776.37
Haemophilus haemolyticus strain M19345 chromosome	GCF_003351405.1	20.87	745.18	766.05
Actinobacillus succinogenes strain GXAS137 Scaffold1 whole genome shotgun sequence	GCF_002591855.1	31.11	730.19	761.29
Haemophilus parainfluenzae strain M1C120 2 chromosome	GCF_014931455.1	21.99	733.23	755.22
Haemophilus influenzae strain 10P129H1 chromosome	GCA_003184385.1	30.77	709.61	740.38
Haemophilus parainfluenzae strain M1C125 4 chromosome	GCF_014931435.1	20.99	718.82	739.81
Haemophilus parainfluenzae strain M1C146 1 chromosome	GCF_014931355.1	23.88	715.28	739.15
Haemophilus parainfluenzae strain M1C147 1 chromosome	GCF_014931335.1	24.73	712.05	736.78
Haemophilus parainfluenzae strain M1C142 1 chromosome	GCF_014931375.1	26.99	707.72	734.71
Haemophilus parainfluenzae strain M1C130 2 chromosome	GCF_014931415.1	22.56	711.93	734.49
Haemophilus parainfluenzae strain M1C160 1 chromosome	GCF_014931275.1	28.74	703.62	732.36
Rodentibacter haemolyticus strain DSM 111151 chromosome	GCF_015356115.1	37.65	693.71	731.36
Haemophilus parainfluenzae strain M1C152 1 chromosome	GCF_014931295.1	27.69	703.01	730.7
Haemophilus parainfluenzae strain M1C113 1 chromosome	GCF_014931475.1	27.28	701.62	728.9
Avibacterium volantium strain NCTC3438 chromosome 1	GCF_900635775.1	21.97	702.09	724.06
Haemophilus parainfluenzae T3T1	GCF_000210895.1	24.44	699.61	724.05
Haemophilus sp oral taxon 036 strain F0629 chromosome	GCF_002998595.1	23.81	699.45	723.26
Haemophilus parainfluenzae strain M1C149 1 chromosome	GCF_014931315.1	27.29	694.7	721.99
Haemophilus parainfluenzae ATCC 33392 strain DSM 8978 chromosome	GCA_031191205.1	22.88	693.38	716.26
Rodentibacter pneumotropicus strain NCTC8284 genome assembly chromosome 1	GCA_900637805.1	23.36	692.69	716.05
Haemophilus parainfluenzae strain EL1 chromosome	GCA_030144815.1	25.08	689.19	714.27
Haemophilus parainfluenzae strain M1C137 2 chromosome	GCF_014931395.1	26.18	684.87	711.05
Haemophilus parainfluenzae strain M27794 chromosome	GCF_003390455.1	22.8	686.84	709.65
Haemophilus seminalis strain SZY H68 chromosome	GCA_021764795.1	21.55	685.79	707.33
Rodentibacter heylii strain G1 chromosome	GCF_010587025.1	24.93	676.86	701.79
Mannheimia succiniciproducens MBEL55E	GCF_000007745.1	41.05	641.72	682.78
Avibacterium paragallinarum strain ADL-AP02 chromosome	GCF_012850815.1	16.56	645.65	662.2
Haemophilus parainfluenzae strain LC 1315 18 chromosome	GCF_004104465.2	27.57	629.7	657.27
Avibacterium paragallinarum strain AG21-0333 chromosome	GCA_025884555.1	17.5	638.04	655.54
Haemophilus parainfluenzae strain NCTC10665 chromosome 1	GCF_900638025.1	22.79	618.7	641.48
Avibacterium paragallinarum strain AP-2 chromosome	GCA_025884415.1	14.23	621.78	636.01
Haemophilus parainfluenzae strain HP01 chromosome	GCF_036288925.1	24.24	609.5	633.73
Histophilus somni strain PDS1537697-81-1 chromosome	GCA_045290315.1	20.62	609.94	630.56
Avibacterium sp 20-132 chromosome	GCA_023611925.1	19.34	603.83	623.17
Avibacterium paragallinarum strain ZJ-C chromosome	GCF_022964995.1	15.33	602.24	617.57
Lonepinella sp MS14436 chromosome	GCA_042470565.1	14.6	594.59	609.19
Pasteurella multocida strain NCTC8282 chromosome 1	GCF_900638095.1	18.26	567.73	585.99
Lonepinella sp MS14434 chromosome	GCA_042468235.1	18.99	556.87	575.87
Pasteurellaceae bacterium Orientalotternb1	GCA_011455275.1	535.75	20.92	556.67
Frederiksenia canicola strain HPA 21 chromosome	GCF_011455495.1	533.63	21.06	554.7
Mannheimia bovis strain 39324S-11 chromosome	GCA_030059825.1	446.26	15.11	461.38
Lonepinella koalarum strain ACM3666 chromosome	GCA_042926695.1	18.43	442.6	461.02
Mannheimia bovis strain ZY190616 chromosome	GCF_014541205.1	437.55	19.95	457.51
Mannheimia haemolytica strain NCTC 10208 chromosome	GCA_023516295.1	416.74	29.54	446.28
Mannheimia haemolytica strain NCTC10643 chromosome 1	GCF_900638155.1	402.44	34.68	437.12
Mannheimia pernigra strain 16CN0041 chromosome	GCF_013378015.1	417.64	18.12	435.75
Actinobacillus equuli subsp haemolyticus strain 3524 chromosome	GCA_029773975.1	400.18	26.22	426.4
Actinobacillus equuli subsp haemolyticus strain 3282 chromosome	GCA_029773995.1	395.98	29.43	425.41
Mannheimia ovis strain ZY170218 chromosome	GCF_009828705.1	407.71	17.26	424.97
Pasteurella multocida strain 20N chromosome	GCF_003061265.1	17.12	407.44	424.56
Mannheimia varigena USDA-ARS-USMARC-1312 chromosome	GCF_000521695.1	406.67	17.82	424.5
Mannheimia sp USDA-ARS-USMARC-1261 chromosome	GCF_000521605.1	406.11	17.13	423.24
Mannheimia varigena strain 177 chromosome	GCF_013377235.1	402.38	18.69	421.07
Pasteurella multocida strain AKS2022-HT5 chromosome	GCF_031583005.1	18.32	402.2	420.52
Actinobacillus equuli subsp haemolyticus strain 3826 chromosome	GCA_029773705.1	387.75	31.86	419.61
Actinobacillus equuli subsp haemolyticus strain 3090 chromosome	GCA_029774035.1	389.69	28.26	417.95
Mannheimia varigena USDA-ARS-USMARC-1296 chromosome	GCF_000521655.1	395.95	21.38	417.33
Mannheimia varigena strain Teagasc 1 chromosome	GCF_003261035.1	400.05	17.07	417.12
Actinobacillus equuli subsp haemolyticus strain CCUG19799 chromosome	GCA_029773665.1	385.96	30.89	416.85
Mannheimia haemolytica strain 32852 chromosome	GCF_007975365.1	381.68	34.84	416.52
Actinobacillus suis strain D20 277 chromosome	GCA_024205305.1	382.14	33.71	415.85
Actinobacillus equuli subsp haemolyticus strain 3874 chromosome	GCA_029773855.1	383.36	30.49	413.85
Actinobacillus equuli subsp haemolyticus strain 1812 chromosome	GCA_029774115.1	379.65	33.41	413.06
Actinobacillus equuli subsp haemolyticus strain 3820 chromosome	GCA_029773895.1	385.18	27.27	412.45
Actinobacillus indolicus strain AIFJ1607 chromosome	GCF_004519515.1	379.72	32.42	412.14
Pasteurella multocida strain 29792 chromosome	GCA_023587705.1	15.84	395.27	411.11
Actinobacillus equuli subsp haemolyticus strain 3617 chromosome	GCA_029773935.1	380.95	29.5	410.45
Actinobacillus equuli subsp haemolyticus strain 2863 chromosome	GCA_029774075.1	381.36	29.07	410.43
Mannheimia varigena strain F222 chromosome	GCF_013390325.1	390.84	19.59	410.43
Actinobacillus equuli strain NCTC9435 genome assembly chromosome 1	GCA_900638075.1	381.1	28.79	409.89
Actinobacillus equuli subsp equuli strain 2499 chromosome	GCA_029774095.1	381.67	27.89	409.56
Actinobacillus equuli subsp haemolyticus strain 4091 chromosome	GCA_029773745.1	381.32	28.18	409.51
Actinobacillus equuli subsp haemolyticus strain 3579 chromosome	GCA_029773955.1	380.24	28.51	408.75
Mannheimia granulomatis strain B 234 94	GCF_011455695.1	376.57	25.02	401.58
Pasteurella multocida subsp multocida OH4807 chromosome	GCF_000973525.1	17.32	376.6	393.92
Mannheimia granulomatis strain BJ1680 3 chromosome	GCA_013377215.1	371.35	21.42	392.76
Pasteurella canis strain HL NV12211 chromosome	GCF_020810675.1	13.52	367.63	381.14
Actinobacillus pleuropneumoniae strain P1875 chromosome	GCF_021952605.1	334.77	36.81	371.58
Actinobacillus lignieresii strain NCTC4189 whole genome shotgun sequence	GCF_900444945.1	339.81	29.96	369.77
Actinobacillus genomosp 1 strain CCUG22229 chromosome	GCA_029773645.1	333.71	30.94	364.65
Actinobacillus genomosp 1 strain CCUG22231 chromosome	GCA_029773625.1	332.21	30.63	362.84
Actinobacillus genomosp 1 strain 3216 chromosome	GCA_029774175.1	325.96	34.2	360.16
Glaesserella sp 15-184 chromosome	GCF_002849775.1	333.81	22.09	355.9
Bisgaardia hudsonensis strain M327 99 2	GCF_013377195.1	12.23	342.49	354.72
Actinobacillus arthritidis strain CCUG24862 chromosome	GCA_029774155.1	305.72	31.32	337.05
Actinobacillus genomosp 2 strain CCUG15571 chromosome	GCA_029773605.1	298.88	25.48	324.36
Actinobacillus porcitonsillarum strain 9953L55 chromosome	GCF_003101015.1	267.32	40.65	307.97
Haemophilus parahaemolyticus strain FDAARGOS 1199 chromosome	GCF_016889385.1	248.39	41.56	289.95
Bibersteinia trehalosi USDA-ARS-USMARC-188 chromosome	GCF_000521725.1	266.56	20.5	287.06
Glaesserella parasuis str Nagasaki chromosome	GCF_002777455.1	224.78	54.07	278.85
Glaesserella parasuis strain SC1401 chromosome	GCF_001611775.1	222.61	53.57	276.18
Pasteurellaceae bacterium RH1A	GCA_012221805.1	211.28	17.28	228.56
Otariodibacter oris strain Baika1 chromosome	GCF_009684715.1	188.2	7.92	196.12
Aggregatibacter sp HMT-949 strain W10649 chromosome	GCA_041734645.1	20.29	173.75	194.04
Haemophilus ducreyi strain VAN1 chromosome	GCF_001647655.1	118.74	20.39	139.13
Haemophilus ducreyi strain VAN2 chromosome	GCF_001647695.1	121.41	16.36	137.77
Pasteurella atlantica isolate PAF6K1 genome assembly	GCF_963693435.1	118.72	8.99	127.72
Pasteurella atlantica strain NVI-9100 chromosome	GCF_018343795.1	102.97	13.47	116.44
Haemophilus pittmaniae strain NCTC13334 chromosome 1	GCF_900186995.1	22	93.98	115.98
Pasteurella skyensis strain 95A1 chromosome	GCF_013377295.1	97.97	6.23	104.21
Gallibacterium anatis strain YJ922 chromosome	GCA_030252305.1	18.39	45.38	63.77
Gallibacterium anatis strain BJF12 chromosome	GCA_030252265.1	16.74	46.29	63.03
Gallibacterium anatis UMN179	GCF_000209675.1	17.45	44.54	61.99
Gallibacterium anatis strain ESV200 chromosome	GCA_002263255.2	16.54	39.39	55.94
Gallibacterium anatis strain TH22 chromosome	GCA_030517085.1	18.97	31.12	50.09
Gallibacterium anatis strain DFSO2 chromosome	GCA_030252285.1	15.77	28.47	44.24
Gallibacterium anatis strain IMT49310 chromosome	GCA_026013665.1	16.11	26.7	42.81
Actinobacillus delphinicola strain NCTC12871 chromosome 1	GCF_900638385.1	15.78	25.58	41.37
Mergibacter septicus strain 27517-4-I1 chromosome	GCA_003265225.1	15.36	20.13	35.5
Mergibacter septicus strain 16309-1-I1	GCA_003265205.1	14.15	18.86	33.01
Gallibacterium salpingitidis strain FC22 chromosome	GCF_030517105.1	15.5	15.85	31.34
