# Supplementary material for: Type IV minor pilin ComN predicted the USS-receptor in Pasteurellaceae
Source: Front Microbiol. 2025 Oct 31;16:1647523. doi: 10.3389/fmicb.2025.1647523 (PMC12616744; doi:10.3389/fmicb.2025.1647523)
Supplement: Supplementary file 12 [file Table_9.xlsx]

## Sheet: CV_MI_eUSS_3_5
eUSS positions	Ppda alignment positions	Cramer's Phi	MI	Hinf Rd residue	H. parainf redsidue	Pasteurellaceae bacterium orientalottern b1	Actinobacillus equuli subsp. haemolytica strain 3524
3_4_5_	1	0	0.0112997
3_4_5_	2	0	0.0108609
3_4_5_	3	0	0.0107755
3_4_5_	4	0	0.0108053
3_4_5_	5	0	0.0336377
3_4_5_	6	0	0.0341854
3_4_5_	7	0.844	0.234826
3_4_5_	8	0	0.014406
3_4_5_	9	0	0.0187872
3_4_5_	10	0	0.0282907
3_4_5_	11	0	0.0214887
3_4_5_	12	1	0.325867	Gly	Gly	Ala	Ala
3_4_5_	13	0.442	0.0692613
3_4_5_	14	0	0.00149101
3_4_5_	15	0	0.018738
3_4_5_	16	0.85	0.217647
3_4_5_	17	0	0.00304125
3_4_5_	18	0.537	0.0805595
3_4_5_	19	0	0.00700503
3_4_5_	20	0.455	0.057005
3_4_5_	21	0.841	0.217216
3_4_5_	22	0.636	0.113605
3_4_5_	23	0.809	0.207117
3_4_5_	24	0	0.00209599
3_4_5_	25	0.633	0.117207
3_4_5_	26	0.947	0.276978
3_4_5_	27	0.518	0.0867258
3_4_5_	28	0.55	0.0902333
3_4_5_	29	0.801	0.180602
3_4_5_	30	0.971	0.297813	Asn	Ala	Tyr	Tyr
3_4_5_	31	0	0.0456142
3_4_5_	32	0.944	0.275775
3_4_5_	33	1	0.325366	Val	Leu	Ser	Ser
3_4_5_	34	0	0.00199167
3_4_5_	35	0.707	0.144574
3_4_5_	36	1	0.325366	Trp	Trp	Ile	Val
3_4_5_	37	0.982	0.313921	Lys	Gln	Tyr	Phe
3_4_5_	38	0.535	0.0751261
3_4_5_	39	0.812	0.206422
3_4_5_	40	0.723	0.147972
3_4_5_	41	0.904	0.238551
3_4_5_	42	0.843	0.106823
3_4_5_	43	0.699	0.143031
3_4_5_	44	0.846	0.208902
3_4_5_	45	0	0.0165158
3_4_5_	46	0.867	0.163007
3_4_5_	47	0.977	0.245482	Lys	Lys	Glu
3_4_5_	48	0	0.000500415
3_4_5_	49	0.99	0.318871	Gln	Gln	Ile	Ile
3_4_5_	50	0.985	0.308833	His	Gln	Asp	Glu
3_4_5_	51	0.95	0.270741	Arg	Arg	Lys	Ser
3_4_5_	52	0.699	0.138757
3_4_5_	53	0.892	0.24665
3_4_5_	54	0.974	0.309107	Leu	Leu	Ala	Ser
3_4_5_	55	0	0.0128045
3_4_5_	56	0.72	0.138903
3_4_5_	57	0.993	0.320651	Arg	Arg	Tyr	Tyr
3_4_5_	58	0	0.0337544
3_4_5_	59	0	0.0392396
3_4_5_	60	0	0.00199167
3_4_5_	61	0.797	0.177694
3_4_5_	62	0.982	0.0027081	Arg	Arg	Gln (Lys in other Apl-USS species)	Lys
3_4_5_	63	0.5	0.0862575
3_4_5_	64	1	0.325366	Glu	Glu	Arg	Arg
3_4_5_	65	1	0.325366	Asn	Asn	Tyr	Tyr
3_4_5_	66	0.795	0.177939
3_4_5_	67	0.975	0.304422	Ser	Ser	Lys	Lys
3_4_5_	68	0.904	0.267039
3_4_5_	69	0.935	0.285387
3_4_5_	70	0.971	0.2964	Trp	Trp	Tyr	Tyr
3_4_5_	71	1	0.325366	Phe	Phe	Ser	Thr
3_4_5_	72	0	0.0189448
3_4_5_	73	0.957	0.28451	Leu	Ile	Ser	Thr
3_4_5_	74	0.466	0.0600123
3_4_5_	75	0.863	0.222272
3_4_5_	76	0.775	0.188807
3_4_5_	77	0.583	0.0938708
3_4_5_	78	0.805	0.163817
3_4_5_	79	0.817	0.186852
3_4_5_	80	0.628	0.107624
3_4_5_	81	0.577	0.0545557
3_4_5_	82	0.55	0.0344517
3_4_5_	83	0	0.00765577
3_4_5_	84	0	0.00405639
3_4_5_	85	0.624	0.102878
3_4_5_	86	0.867	0.232947
3_4_5_	87	0	0.00849867
3_4_5_	88	1	0.325366	Gln	Gln	Ile	Ile
3_4_5_	89	0.841	0.218147
3_4_5_	90	0	0.0100055
3_4_5_	91	0.723	0.132643
3_4_5_	92	0.784	0.17634
3_4_5_	93	0.784	0.17634
3_4_5_	94	0.985	0.306494	gap	gap	Asn	Asn
3_4_5_	95	0.975	0.299999	gap	gap	Ser	Lys
3_4_5_	96	0.978	0.294786	gap	gap	Lys	Lys
3_4_5_	97	0.859	0.0662115
3_4_5_	98	0.97	0.29106	Gln	His	Thr	Ile
3_4_5_	99	0	0.00199167
3_4_5_	100	0.743	0.159381
3_4_5_	101	0	0.00405639
3_4_5_	102	0	0.0113551
3_4_5_	103	0	0.00405639
3_4_5_	104	0	0.0316564
3_4_5_	105	0	0.062043
3_4_5_	106	0.871	0.235621
3_4_5_	107	0.767	0.116542
3_4_5_	108	0.742	0.072167
3_4_5_	109	0	0.00405639
3_4_5_	110	0.83	0.182353
3_4_5_	111	0.915	0.250752
3_4_5_	112	0.753	0.172428
3_4_5_	113	0.946	0.288254	Val	Leu	Ser	Asp
3_4_5_	114	0	0.00405639
3_4_5_	115	0.829	0.209458
3_4_5_	116	1	0.325366	Ala	Ala	Tyr	His
3_4_5_	117	0.524	0.0733155
3_4_5_	118	0.888	0.255984
3_4_5_	119	0	0.0238606
3_4_5_	120	0.87	0.237979
3_4_5_	121	0.757	0.165444
3_4_5_	122	1	0.325366	Tyr	Tyr	gap	Ile
3_4_5_	123	0.888	0.252561
3_4_5_	124	0.968	0.29391	Pro	Pro	Ser	Asn
3_4_5_	125	0.688	0.105715
3_4_5_	126	0.779	0.179979
3_4_5_	127	0.601	0.0946715
3_4_5_	128	0.815	0.188647
3_4_5_	129	0	0.0315325
3_4_5_	130	0.921	0.246656
3_4_5_	131	0.905	0.250382
3_4_5_	132	0.585	0.1033
3_4_5_	133	0.943	0.271211
3_4_5_	134	0.73	0.163631
3_4_5_	135	0	0.00409775
3_4_5_	136	0	0.00405639
3_4_5_	137	0	0.069912
3_4_5_	138	0.959	0.288643	Glu	Glu*	Val	Ala*
3_4_5_	139	0.843	0.220268
3_4_5_	140	0.915	0.254279
3_4_5_	141	0	0.0295225
3_4_5_	142	0.958	0.297173	Arg	Lys*	Asn	Asn*
3_4_5_	143	0.97	0.291131	Phe	Phe	Ile	Ile
3_4_5_	144	0.68	0.144272
3_4_5_	145	0	0.0176529
3_4_5_	146	0.685	0.131235
3_4_5_	147	1	0.325366	Arg	Arg*	Thr	Ala*
3_4_5_	148	1	0.325366	Asn	Asn*	Gly	Gly*
3_4_5_	149	0.956	0.280177	Thr	Thr	Arg	Arg
3_4_5_	150	0.876	0.234025
3_4_5_	151	0.69	0.130057
3_4_5_	152	0.767	0.168128
3_4_5_	153	0.88	0.106205
3_4_5_	154	0	0.00700503
3_4_5_	155	0.972	0.300612	Phe	Phe	Leu	Leu
3_4_5_	156	0.945	0.287395
3_4_5_	157	0.555	0.0826886
3_4_5_	158	0.985	0.253123	Gln	Gln	Asn	Ser
3_4_5_	159	0.958	0.287765	Ala	Ala	Leu	Leu
3_4_5_	160	0.851	0.214303
3_4_5_	161	0.656	0.113176
3_4_5_	162	0	0.00199167
3_4_5_	163	0	0.00199167
3_4_5_	164	0	0.00199167
3_4_5_	165	0	0.00199167
3_4_5_	166	0.644	0.114359
3_4_5_	167	0.938	0.25447
3_4_5_	168	0.96	0.284511	Thr	Thr	Arg	Glu
3_4_5_	169	0.88	0.230351
3_4_5_	170	0.957	0.286558	Phe	Phe	Ile	Leu
3_4_5_	171	0.987	0.313968	Leu	Ser*	Gln	Gln*
3_4_5_	172	0.483	0.0647197
3_4_5_	173	1	0.325366	Phe	Phe*	Asp	Asp*
3_4_5_	174	1	0.0313356	Asn	Asn	Ser	Gln
3_4_5_	175	0.853	0.236591
3_4_5_	176	0	0.000509989
3_4_5_	177	0.921	0.265884
3_4_5_	178	0.421	0.054997
3_4_5_	179	0.993	0.320651	Arg	Lys	Asn	Tyr
3_4_5_	180	0.963	0.291685	Val	Leu	Val	Val
3_4_5_	181	0.985	0.315936	Lys	Lys	Ala	Met
3_4_5_	182	0.907	0.247615
3_4_5_	183	0.952	0.264637	Asn	Asp	Gln	Lys
3_4_5_	184	0.934	0.119967
3_4_5_	185	0.974	0.302803	Phe	Ala	Lys	Lys
3_4_5_	186	0	0.000809061
3_4_5_	187	0.979	0.311221	Asp	Ala*	Arg	Arg*
3_4_5_	188	0	0.0333194
3_4_5_	189	0.977	0.310065	Ala	Ala*	Lys	Tyr*
3_4_5_	190	0	0.00084785
3_4_5_	191	0.972	0.307365	Asn	Thr	Arg	Lys
3_4_5_	192	0.748	0.160151
	193	0	0.0689484
	194	0	0.0465904
	195	0	0.0480864
	196	0	0.0112181
	197	0	0.02921
	198	0	0
